# Supplementary material for: PKCɛ switches Aurora B specificity to exit the abscission checkpoint
Source: Nat Commun. 2016 Dec 22;7:13853. doi: 10.1038/ncomms13853 (PMC5192180; doi:10.1038/ncomms13853)
Supplement: Supplementary Data 1 — Raw values and normalised data from PKCɛ substrate peptide array spot analysis. [file ncomms13853-s2.xlsx]

## Sheet: Peptide array - raw data
	Array position	Peptide MW	Protein	Accession no.	Peptide sequence	Spot intensity (A.U.)		Difference
						PKCepsilon	Control		Phospho-peptide	Phospho-site
37	B17	2463	PP2AB56∂	Q14738	V-K-K-E-R-R-Q-S-S-S-R-F-N-L-S-K-N-R-E-L	85716	2188	83527	V-K-K-E-R-R-Q-S-S-S-R-F-N-L-S-K-N-R-E-L	S89
38	B18	2447	PP2AB56∂	Q14738	V-K-K-E-R-R-Q-A-S-S-R-F-N-L-S-K-N-R-E-L	64554	3017	61537
7	B19	2431	PP2AB56∂	Q14738	V-K-K-E-R-R-Q-A-A-S-R-F-N-L-S-K-N-R-E-L	7425	2223	5202
40	B20	2415	PP2AB56∂	Q14738	V-K-K-E-R-R-Q-A-A-A-R-F-N-L-S-K-N-R-E-L	1991	2587	-597
81	E 1	2363.7	p190rhogap	Q9NRY4	E-S-I-E-K-S-R-E-S-T-L-G-R-R-D-N-H-L-V-H	4815.34	939.91	3875.43
82	E 2	2333.7	p190rhogap	Q9NRY4	E-S-I-E-K-S-R-E-S-A-L-G-R-R-D-N-H-L-V-H	0	836.87	-836.87
83	E 3	2317.7	p190rhogap	Q9NRY4	E-S-I-E-K-S-R-E-A-A-L-G-R-R-D-N-H-L-V-H	0	657.61	-657.61
84	E 4	2301.7	p190rhogap	Q9NRY4	E-S-I-E-K-A-R-E-A-A-L-G-R-R-D-N-H-L-V-H	0	715.38	-715.38
85	E 5	2305.1	p190rhogap	Q9NRY4	V-F-Y-S-A-K-R-K-A-S-L-A-M-L-R-A-F-L-C-E	17781.9	308.48	17473.5
86	E 6	2289.1	p190rhogap	Q9NRY4	V-F-Y-S-A-K-R-K-A-A-L-A-M-L-R-A-F-L-C-E	0	0	0
87	E 7	2316.7	p190rhogap	Q9NRY4	Y-L-D-Q-G-H-R-D-G-Q-R-K-S-V-S-S-S-P-W-L	27193.8	51.75	27142.1
88	E 8	2300.7	p190rhogap	Q9NRY4	Y-L-D-Q-G-H-R-D-G-Q-R-K-A-V-S-S-S-P-W-L	0	0	0
89	E 9	2284.7	p190rhogap	Q9NRY4	Y-L-D-Q-G-H-R-D-G-Q-R-K-A-V-A-S-S-P-W-L	0	0	0
90	E10	2268.7	p190rhogap	Q9NRY4	Y-L-D-Q-G-H-R-D-G-Q-R-K-A-V-A-A-S-P-W-L	0	0	0
91	E11	2361	p190rhogap	Q9NRY4	L-E-R-G-R-K-V-S-I-V-S-K-P-V-L-Y-R-T-R-C	39741.8	0	39741.8
92	E12	2345	p190rhogap	Q9NRY4	L-E-R-G-R-K-V-A-I-V-S-K-P-V-L-Y-R-T-R-C	0	0	0
93	E13	2329	p190rhogap	Q9NRY4	L-E-R-G-R-K-V-A-I-V-A-K-P-V-L-Y-R-T-R-C	0	507.16	-507.16
94	E14	2445.1	p190rhogap	Q9NRY4	K-P-V-L-Y-R-T-R-C-T-R-L-G-R-F-A-S-Y-R-T	49844.2	3899.22	45945
95	E15	2429.1	p190rhogap	Q9NRY4	K-P-V-L-Y-R-T-R-C-T-R-L-G-R-F-A-A-Y-R-T	5005.95	4418.1	587.85
96	E16	2399.1	p190rhogap	Q9NRY4	K-P-V-L-Y-R-T-R-C-A-R-L-G-R-F-A-A-Y-R-T	372.95	3258.28	-2885.33
97	E17	2369.1	p190rhogap	Q9NRY4	K-P-V-L-Y-R-A-R-C-A-R-L-G-R-F-A-A-Y-R-T	0	225.58	-225.58
98	E18	2515.3	p190rhogap	Q9NRY4	R-R-R-N-I-L-R-S-L-R-R-N-T-K-K-P-K-P-K-P	78713.2	61683.5	17029.7
99	E19	2499.3	p190rhogap	Q9NRY4	R-R-R-N-I-L-R-A-L-R-R-N-T-K-K-P-K-P-K-P	69398.1	63000	6398.07
201	K 1	2319.1	BOREALIN	Q53HL2	S-S-R-V-A-K-T-N-S-L-R-R-R-K-L-A-S-F-L-K	66929.4	24831.4	42097.9	S-S-R-V-A-K-T-N-S-L-R-R-R-K-L-A-S-F-L-K	S15
202	K 2	2303.1	BOREALIN	Q53HL2	S-S-R-V-A-K-T-N-A-L-R-R-R-K-L-A-S-F-L-K	32070.6	16485.7	15584.9
203	K 3	2287.1	BOREALIN	Q53HL2	S-S-R-V-A-K-T-N-A-L-R-R-R-K-L-A-A-F-L-K	40926	31296.5	9629.58
204	K 4	2257.1	BOREALIN	Q53HL2	S-S-R-V-A-K-A-N-A-L-R-R-R-K-L-A-A-F-L-K	48059.4	27248.8	20810.6
205	K 5	2395.9	BOREALIN	Q53HL2	R-K-N-L-Q-T-A-R-V-K-R-C-P-P-S-K-K-R-T-Q	26155.6	14923	11232.6
206	K 6	2365.9	BOREALIN	Q53HL2	R-K-N-L-Q-A-A-R-V-K-R-C-P-P-S-K-K-R-T-Q	18887.5	11592.6	7294.93
207	K 7	2349.9	BOREALIN	Q53HL2	R-K-N-L-Q-A-A-R-V-K-R-C-P-P-A-K-K-R-T-Q	12749	12461.6	287.41
208	K 8	2215.9	BOREALIN	Q53HL2	K-K-R-T-Q-S-I-Q-G-K-G-K-G-K-R-S-S-R-A-N	62450.9	20852.6	41598.4	K-K-R-T-Q-S-I-Q-G-K-G-K-G-K-R-S-S-R-A-N	S164,S165
209	K 9	2199.9	BOREALIN	Q53HL2	K-K-R-T-Q-S-I-Q-G-K-G-K-G-K-R-A-S-R-A-N	39310.4	17232.2	22078.3
210	K10	2183.9	BOREALIN	Q53HL2	K-K-R-T-Q-S-I-Q-G-K-G-K-G-K-R-A-A-R-A-N	19841.1	18118.2	1722.95
211	K11	2167.9	BOREALIN	Q53HL2	K-K-R-T-Q-A-I-Q-G-K-G-K-G-K-R-A-A-R-A-N	8125.52	15376.4	-7250.92
212	K12	2311	BOREALIN	Q53HL2	N-I-K-K-L-S-N-R-L-A-Q-I-C-S-S-I-R-T-H-K	50526.7	10080.2	40446.5	N-I-K-K-L-S-N-R-L-A-Q-I-C-S-S-I-R-T-H-K	S275
213	K13	2295	BOREALIN	Q53HL2	N-I-K-K-L-S-N-R-L-A-Q-I-C-S-A-I-R-T-H-K	17744.7	7294.14	10450.6
214	K14	2279	BOREALIN	Q53HL2	N-I-K-K-L-S-N-R-L-A-Q-I-C-A-A-I-R-T-H-K	12463.3	10021	2442.33
215	K15	2249	BOREALIN	Q53HL2	N-I-K-K-L-S-N-R-L-A-Q-I-C-A-A-I-R-A-H-K	13339	15824.7	-2485.71
251	M11	2303.9	AURORAB	Q96GD4	K-I-A-D-F-G-W-S-V-H-A-P-S-L-R-R-K-T-M-C	64623.1	0	64623.1	K-I-A-D-F-G-W-S-V-H-A-P-S-L-R-R-K-T-M-C	s227
252	M12	2287.9	AURORAB	Q96GD4	K-I-A-D-F-G-W-S-V-H-A-P-A-L-R-R-K-T-M-C	6220.3	2073.41	4146.89
253	M13	2257.9	AURORAB	Q96GD4	K-I-A-D-F-G-W-S-V-H-A-P-A-L-R-R-K-A-M-C	2944.04	616.6	2327.44
254	M14	2439.9	AURORAB	Q96GD4	F-E-S-A-S-H-N-E-T-Y-R-R-I-V-K-V-D-L-K-F	8997.1	14326.8	-5329.66
255	M15	2409.9	AURORAB	Q96GD4	F-E-S-A-S-H-N-E-A-Y-R-R-I-V-K-V-D-L-K-F	7701.98	15479.3	-7777.28
256	M16	2393.9	AURORAB	Q96GD4	F-E-S-A-A-H-N-E-A-Y-R-R-I-V-K-V-D-L-K-F	7474.12	13095.8	-5621.64
331	Q11	2368.6	MKLP2	O95235	P-P-S-Q-Q-R-K-R-Q-T-L-R-L-C-E-D-Q-N-G-N	3190.3	0	3190.3
332	Q12	2338.6	MKLP2	O95235	P-P-S-Q-Q-R-K-R-Q-A-L-R-L-C-E-D-Q-N-G-N	0	0	0
333	Q13	2130.6	MKLP2	O95235	G-S-E-L-A-L-R-R-S-Q-R-L-A-A-S-A-S-T-Q-Q	44989.3	0	44989.3	G-S-E-L-A-L-R-R-S-Q-R-L-A-A-S-A-S-T-Q-Q	S677
334	Q14	2114.6	MKLP2	O95235	G-S-E-L-A-L-R-R-A-Q-R-L-A-A-S-A-S-T-Q-Q	0	0	0
335	Q15	2255.6	MKLP2	O95235	K-L-Q-G-Q-V-S-A-K-K-R-L-G-T-N-Q-E-N-Q-Q	8696.12	0	8696.12
336	Q16	2225.6	MKLP2	O95235	K-L-Q-G-Q-V-S-A-K-K-R-L-G-A-N-Q-E-N-Q-Q	4149.1	0	4149.1
337	Q17	2360.3	MKLP2	O95235	R-I-L-R-S-R-R-S-P-L-L-K-S-G-P-F-G-K-K-Y	37393.9	45162.8	-7768.89
338	Q18	2344.3	MKLP2	O95235	R-I-L-R-A-R-R-S-P-L-L-K-S-G-P-F-G-K-K-Y	41534.1	34364	7170.11
339	Q19	2328.3	MKLP2	O95235	R-I-L-R-A-R-R-S-P-L-L-K-A-G-P-F-G-K-K-Y	36017.7	37228.9	-1211.25
362	S 2	2508.2	PLK1	P53350	E-L-C-R-R-R-S-L-L-E-L-H-K-R-R-K-A-L-T-E	34280.8	7462.86	26817.9	E-L-C-R-R-R-S-L-L-E-L-H-K-R-R-K-A-L-T-E	S137
363	S 3	2492.2	PLK1	P53350	E-L-C-R-R-R-A-L-L-E-L-H-K-R-R-K-A-L-T-E	0	5297.89	-5297.89
364	S 4	2254.7	PLK1	P53350	V-E-Y-D-G-E-R-K-K-T-L-C-G-T-P-N-Y-I-A-P	10509.9	511.79	9998.1
365	S 5	2224.7	PLK1	P53350	V-E-Y-D-G-E-R-K-K-A-L-C-G-T-P-N-Y-I-A-P	0	90.23	-90.23
366	S 6	2488.2	PLK1	P53350	L-K-E-T-Y-L-R-I-K-K-N-E-Y-S-I-P-K-H-I-N	4635.13	5825.9	-1190.77
367	S 7	2472.2	PLK1	P53350	L-K-E-T-Y-L-R-I-K-K-N-E-Y-A-I-P-K-H-I-N	4926.4	6520.12	-1593.72
368	S 8	2192.7	PLK1	P53350	S-L-D-P-S-N-R-K-P-L-T-V-L-N-K-G-L-E-N-P	0	0	0
369	S 9	2162.7	PLK1	P53350	S-L-D-P-S-N-R-K-P-L-A-V-L-N-K-G-L-E-N-P	0	0	0
370	S10	2516.4	PLK1	P53350	S-L-M-K-K-I-T-L-L-K-Y-F-R-N-Y-M-S-E-H-L	10268.8	4152.02	6116.73
371	S11	2486.4	PLK1	P53350	S-L-M-K-K-I-A-L-L-K-Y-F-R-N-Y-M-S-E-H-L	31299.5	2797.04	28502.5
372	S12	2484.3	PLK1	P53350	A-R-L-P-Y-L-R-T-W-F-R-T-R-S-A-I-I-L-H-L	1317.7	1473.09	-155.39
373	S13	2454.3	PLK1	P53350	A-R-L-P-Y-L-R-A-W-F-R-T-R-S-A-I-I-L-H-L	1607.04	407.7	1199.34
374	S14	2611.2	PLK1	P53350	T-Y-I-D-E-K-R-D-F-R-T-Y-R-L-S-L-L-E-E-Y	0	0	0
375	S15	2581.2	PLK1	P53350	T-Y-I-D-E-K-R-D-F-R-A-Y-R-L-S-L-L-E-E-Y	0	0	0
376	S16	2565.2	PLK1	P53350	T-Y-I-D-E-K-R-D-F-R-A-Y-R-L-A-L-L-E-E-Y	0	0	0
377	S17	2314	PLK1	P53350	G-C-C-K-E-L-A-S-R-L-R-Y-A-R-T-M-V-D-K-L	17967.9	4190.95	13776.9
378	S18	2284	PLK1	P53350	G-C-C-K-E-L-A-S-R-L-R-Y-A-R-A-M-V-D-K-L	6389.95	4728.25	1661.7
379	S19	0	WATER			0	0	0
380	S20	0	WATER			0	0	0
381	T 1	2190.9	PLK1	P53350	R-A-M-V-D-K-L-L-S-S-R-S-A-S-N-R-L-K-A-S	58534.3	3871.43	54662.9	R-A-M-V-D-K-L-L-S-S-R-S-A-S-N-R-L-K-A-S	S597
382	T 2	2174.9	PLK	P53350	R-A-M-V-D-K-L-L-S-S-R-S-A-A-N-R-L-K-A-S	0	4467.42	-4467.42
383	T 3	2158.9	PLK1	P53350	R-A-M-V-D-K-L-L-S-S-R-A-A-A-N-R-L-K-A-S	0	4294.69	-4294.69
384	T 4	2126.9	PLK1	P53350	R-A-M-V-D-K-L-L-A-A-R-A-A-A-N-R-L-K-A-S	0	2674.37	-2674.37
385	T 5	2200.8	MKLP1	Q02241	M-K-S-A-R-A-K-T-P-R-K-P-T-V-K-K-G-S-Q-T	61638.7	8923.66	52715.1	M-K-S-A-R-A-K-T-P-R-K-P-T-V-K-K-G-S-Q-T	T13
386	T 6	2170.8	MKLP1	Q02241	M-K-S-A-R-A-K-T-P-R-K-P-A-V-K-K-G-S-Q-T	15614.9	11895.1	3719.71
387	T 7	2140.8	MKLP1	Q02241	M-K-S-A-R-A-K-A-P-R-K-P-A-V-K-K-G-S-Q-T	13891.6	11516.9	2374.74
388	T 8	2357.7	MKLP1	Q02241	E-R-Q-K-R-E-A-M-P-N-P-K-T-S-S-S-K-R-Q-V	29713.3	5132.51	24580.8
389	T 9	2341.7	MKLP1	Q02241	E-R-Q-K-R-E-A-M-P-N-P-K-T-S-A-S-K-R-Q-V	23697.7	4718	18979.7
390	T10	2325.7	MKLP1	Q02241	E-R-Q-K-R-E-A-M-P-N-P-K-T-A-A-S-K-R-Q-V	15032.3	5880.97	9151.35
391	T11	2295.7	MKLP1	Q02241	E-R-Q-K-R-E-A-M-P-N-P-K-A-A-A-S-K-R-Q-V	14200.9	6821.67	7379.22
392	T12	2539	MKLP1	Q02241	E-V-F-W-R-G-Q-K-K-R-R-I-A-N-T-H-L-N-R-E	0	0	0
393	T13	2503.3	MKLP1	Q02241	L-E-I-E-R-L-E-K-K-N-K-T-L-E-Y-K-I-E-I-L	2348.51	8233.41	-5884.9
394	T14	2525.8	MKLP1	Q02241	K-T-E-K-P-E-R-P-S-R-E-R-D-R-E-K-V-T-Q-R	8086.47	1525.31	6561.16
395	T15	2509.8	MKLP1	Q02241	K-T-E-K-P-E-R-P-A-R-E-R-D-R-E-K-V-T-Q-R	6708.35	1638.42	5069.93
396	T16	2479.8	MKLP1	Q02241	K-T-E-K-P-E-R-P-A-R-E-R-D-R-E-K-V-A-Q-R	0	1742.17	-1742.17
397	T17	2280.7	MKLP1	Q02241	T-P-L-K-V-T-S-I-A-R-R-R-Q-Q-E-P-G-Q-S-K	24892.8	2218.92	22673.9
398	T18	2264.7	MKLP1	Q02241	T-P-L-K-V-T-A-I-A-R-R-R-Q-Q-E-P-G-Q-S-K	7364.98	2806.87	4558.11
399	T19	2234.7	MKLP1	Q02241	T-P-L-K-V-A-A-I-A-R-R-R-Q-Q-E-P-G-Q-S-K	0	3896.13	-3896.13
400	T20	2499	MKLP1	Q02241	P-I-R-L-R-H-R-R-S-R-S-A-G-D-R-W-V-D-H-K	14848.6	7458.94	7389.68
401	U 1	2483	MKLP1	Q02241	P-I-R-L-R-H-R-R-S-R-A-A-G-D-R-W-V-D-H-K	9048.34	9533.84	-485.5
402	U 2	2140.4	MKLP1	Q02241	E-S-P-N-G-S-R-K-R-R-S-S-T-V-A-P-A-Q-P-D	109940	32.67	109907	E-S-P-N-G-S-R-K-R-R-S-S-T-V-A-P-A-Q-P-D	S906,S912
403	U 3	2124.4	MKLP1	Q02241	E-S-P-N-G-S-R-K-R-R-S-A-T-V-A-P-A-Q-P-D	75241.2	633.11	74608.1
404	U 4	2094.4	MKLP1	Q02241	E-S-P-N-G-S-R-K-R-R-S-A-A-V-A-P-A-Q-P-D	78040.6	523.6	77517
405	U 5	2078.4	MKLP1	Q02241	E-S-P-N-G-S-R-K-R-R-A-A-A-V-A-P-A-Q-P-D	76694.6	98.15	76596.5
407	U 7	2587	INCENP	Q9QS7	Q-K-N-R-R-K-K-R-R-I-S-Y-V-Q-D-E-N-R-D-P	15015.9	1310	13705.9
408	U 8	2511.1	INCENP	Q9QS7	E-N-R-D-P-I-R-R-R-L-S-R-R-K-S-R-S-S-Q-L	70454.5	1777.25	68677.2	E-N-R-D-P-I-R-R-R-L-S-R-R-K-S-R-S-S-Q-L	S87
409	U 9	2495.1	INCENP	Q9QS7	E-N-R-D-P-I-R-R-R-L-A-R-R-K-S-R-S-S-Q-L	14450.7	1740.29	12710.4
410	U10	2479.1	INCENP	Q9QS7	E-N-R-D-P-I-R-R-R-L-A-R-R-K-A-R-S-S-Q-L	5092.94	2625.47	2467.47
411	U11	2463.1	INCENP	Q9QS7	E-N-R-D-P-I-R-R-R-L-A-R-R-K-A-R-S-A-Q-L	0	2287.1	-2287.1
412	U12	2342	INCENP	Q9QS7	R-R-K-A-R-A-A-Q-L-S-S-R-R-L-R-S-K-D-S-V	29637.4	0	29637.4
413	U13	2326	INCENP	Q9QS7	R-R-K-A-R-A-A-Q-L-A-S-R-R-L-R-S-K-D-S-V	14776.8	611.36	14165.5
414	U14	2310	INCENP	Q9QS7	R-R-K-A-R-A-A-Q-L-A-A-R-R-L-R-S-K-D-S-V	2119.81	4024.67	-1904.86
415	U15	2294	INCENP	Q9QS7	R-R-K-A-R-A-A-Q-L-A-A-R-R-L-R-A-K-D-S-V	0	8343	-8343
416	U16	2284.8	INCENP	Q9QS7	A-K-Q-E-S-V-V-R-R-A-S-R-R-L-A-K-K-T-A-E	97812.3	7912.94	89899.3	A-K-Q-E-S-V-V-R-R-A-S-R-R-L-A-K-K-T-A-E	S336
417	U17	2268.8	INCENP	Q9QS7	A-K-Q-E-S-V-V-R-R-A-A-R-R-L-A-K-K-T-A-E	23399.7	9752.7	13647
418	U18	2252.8	INCENP	Q9QS7	A-K-Q-E-A-V-V-R-R-A-A-R-R-L-A-K-K-T-A-E	1399.62	10683.7	-9284.09
419	U19	2386.8	INCENP	Q9QS7	R-E-P-P-Q-S-A-R-R-K-R-S-Y-K-Q-A-V-S-E-L	93892.9	1504.75	92388.2	R-E-P-P-Q-S-A-R-R-K-R-S-Y-K-Q-A-V-S-E-L	S452
420	U20	2370.8	INCENP	Q9QS7	R-E-P-P-Q-S-A-R-R-K-R-A-Y-K-Q-A-V-S-E-L	13541.7	2412.95	11128.8
421	V 1	2354.8	INCENP	Q9QS7	R-E-P-P-Q-A-A-R-R-K-R-A-Y-K-Q-A-V-S-E-L	0	2191.48	-2191.48
422	V 2	2347.7	INCENP	Q9QS7	P-A-S-K-V-V-R-P-L-R-T-F-L-H-T-V-Q-R-N-Q	3447.24	3378.88	68.36
423	V 3	2317.7	INCENP	Q9QS7	P-A-S-K-V-V-R-P-L-R-A-F-L-H-T-V-Q-R-N-Q	3302.04	2873.4	428.64
424	V 4	2449	INCENP	Q9QS7	D-I-F-K-K-S-K-P-R-Y-H-K-R-T-S-S-A-V-W-N	31647	404.03	31243
425	V 5	2433	INCENP	Q9QS7	D-I-F-K-K-S-K-P-R-Y-H-K-R-T-A-S-A-V-W-N	36598.7	448.89	36149.8
426	V 6	2403	INCENP	Q9QS7	D-I-F-K-K-S-K-P-R-Y-H-K-R-A-A-S-A-V-W-N	26915.1	515.61	26399.5	D-I-F-K-K-S-K-P-R-Y-H-K-R-T-S-S-A-V-W-N	T892, S893, S894
427	V 7	2387	INCENP	Q9QS7	D-I-F-K-K-S-K-P-R-Y-H-K-R-A-A-A-A-V-W-N	0	615.78	-615.78
428	V 8	2417.9	CDC14A	Q9UNH5	K-D-R-L-Y-F-A-T-L-R-N-R-P-K-S-T-V-N-T-H	35076.9	3291.33	31785.6	K-D-R-L-Y-F-A-T-L-R-N-R-P-K-S-T-V-N-T-H	T23
429	V 9	2387.9	CDC14A	Q9UNH5	K-D-R-L-Y-F-A-A-L-R-N-R-P-K-S-T-V-N-T-H	3533.57	3009.79	523.78
430	V10	2357.9	CDC14A	Q9UNH5	K-D-R-L-Y-F-A-A-L-R-N-R-P-K-S-A-V-N-T-H	0	639.6	-639.6
431	V11	2460.4	CDC14A	Q9UNH5	R-Y-C-C-K-L-N-K-K-L-K-S-Y-S-L-S-R-K-K-I	60692.3	41612.7	19079.6
432	V12	2444.4	CDC14A	Q9UNH5	R-Y-C-C-K-L-N-K-K-L-K-A-Y-S-L-S-R-K-K-I	45080.1	50569.8	-5489.69
433	V13	2428.4	CDC14A	Q9UNH5	R-Y-C-C-K-L-N-K-K-L-K-A-Y-A-L-S-R-K-K-I	45398.9	49242.4	-3843.49
434	V14	2448	CDC14A	Q9UNH5	P-Y-F-K-K-H-N-V-T-A-V-V-R-L-N-K-K-I-Y-E	6789.35	10151	-3361.65
435	V15	2330.9	CDC14A	Q9UNH5	K-L-R-A-L-K-S-Q-R-Q-P-R-T-S-P-S-C-A-F-R	50940.1	2093.82	48846.3	K-L-R-A-L-K-S-Q-R-Q-P-R-T-S-P-S-C-A-F-R	S404
436	V16	2314.9	CDC14A	Q9UNH5	K-L-R-A-L-K-A-Q-R-Q-P-R-T-S-P-S-C-A-F-R	0	5120.48	-5120.48
437	V17	2284.9	CDC14A	Q9UNH5	K-L-R-A-L-K-A-Q-R-Q-P-R-A-S-P-S-C-A-F-R	3522.36	5757.4	-2235.04
438	V18	2268.9	CDC14A	Q9UNH5	K-L-R-A-L-K-A-Q-R-Q-P-R-A-A-P-S-C-A-F-R	5301.76	9045.58	-3743.82
439	V19	0	WATER			0	0	0
440	V20	0	WATER			0	0	0
441	W 1	2151.8	CDC14A	Q9UNH5	A-K-R-I-N-R-T-S-L-S-S-G-A-T-V-R-S-F-S-I	61619.9	0	61619.9	A-K-R-I-N-R-T-S-L-S-S-G-A-T-V-R-S-F-S-I	S465
442	W 2	2135.8	CDC14A	Q9UNH5	A-K-R-I-N-R-T-A-L-S-S-G-A-T-V-R-S-F-S-I	28790.3	462.25	28328
443	W 3	2119.8	CDC14A	Q9UNH5	A-K-R-I-N-R-T-A-L-S-S-G-A-T-V-R-A-F-S-I	16272	433.34	15838.7
444	W 4	2135.8	CDC14A	Q9UNH5	A-K-R-I-N-R-T-A-L-S-S-G-A-T-V-R-S-F-S-I	16381.8	0	16381.8
445	W 5	2119.8	CDC14A	Q9UNH5	A-K-R-I-N-R-T-A-L-A-S-G-A-T-V-R-S-F-S-I	20684.8	0	20684.8
446	W 6	2103.8	CDC14A	Q9UNH5	A-K-R-I-N-R-T-A-L-A-S-G-A-T-V-R-A-F-S-I	3544.27	0	3544.27
447	W 7	2087.8	CDC14A	Q9UNH5	A-K-R-I-N-R-T-A-L-A-S-G-A-T-V-R-A-F-A-I	0	0	0
448	W 8	2071.8	CDC14A	Q9UNH5	A-K-R-I-N-R-T-A-L-A-A-G-A-T-V-R-A-F-A-I	0	26.9	-26.9
449	W 9	2327.8	CDC14A	Q9UNH5	S-S-A-R-F-L-S-R-S-I-P-S-L-Q-S-E-Y-V-H-Y	0	0	0
450	W10	2311.8	CDC14A	Q9UNH5	S-S-A-R-F-L-S-R-A-I-P-S-L-Q-S-E-Y-V-H-Y	0	0	0
451	W11	2295.8	CDC14A	Q9UNH5	S-S-A-R-F-L-S-R-A-I-P-A-L-Q-S-E-Y-V-H-Y	0	0	0
452	W12	2221.6	CDC14B	O60729	R-R-C-S-S-T-S-P-G-V-K-K-I-R-S-S-T-Q-Q-D	13023.2	0	13023.2
453	W13	2205.6	CDC14B	O60729	R-R-C-S-A-T-S-P-G-V-K-K-I-R-S-S-T-Q-Q-D	3778.53	0	3778.53
454	W14	2189.6	CDC14B	O60729	R-R-C-S-A-T-S-P-G-V-K-K-I-R-S-A-T-Q-Q-D	3982.08	0	3982.08
455	W15	2173.6	CDC14B	O60729	R-R-C-S-A-T-S-P-G-V-K-K-I-R-A-A-T-Q-Q-D	5047.82	0	5047.82
456	W16	2143.6	CDC14B	O60729	R-R-C-S-A-A-S-P-G-V-K-K-I-R-A-A-T-Q-Q-D	4808.58	0	4808.58
457	W17	2113.6	CDC14B	O60729	R-R-C-S-A-A-S-P-G-V-K-K-I-R-A-A-A-Q-Q-D	12372	0	12372
458	W18	2097.6	CDC14B	O60729	R-R-C-A-A-A-S-P-G-V-K-K-I-R-A-A-A-Q-Q-D	0	0	0
459	W19	2468.5	CDC14B	O60729	R-Y-C-C-K-I-N-K-K-L-K-S-I-T-M-L-R-K-K-I	35955.5	36063.9	-108.41
460	W20	2452.5	CDC14B	O60729	R-Y-C-C-K-I-N-K-K-L-K-A-I-T-M-L-R-K-K-I	33293.4	30495.8	2797.66
461	X 1	2295.9	CDC14B	O60729	Q-G-D-R-L-R-A-L-K-S-R-R-Q-S-K-T-N-A-I-P	46059.9	7539.13	38520.8	Q-G-D-R-L-R-A-L-K-S-R-R-Q-S-K-T-N-A-I-P	S436, S440
462	X 2	2279.9	CDC14B	O60729	Q-G-D-R-L-R-A-L-K-S-R-R-Q-A-K-T-N-A-I-P	34222.4	5395.52	28826.9
463	X 3	2263.9	CDC14B	O60729	Q-G-D-R-L-R-A-L-K-A-R-R-Q-A-K-T-N-A-I-P	3766.19	2907.3	858.89
464	X 4	2235.9	CDC14B	O60729	K-R-T-T-R-S-A-S-R-K-S-S-V-K-S-L-S-I-S-R	136087	15916	120171	K-R-T-T-R-S-A-S-R-K-S-S-V-K-S-L-S-I-S-R	T475,T476,S478,S480,S483,S484
465	X 5	2219.9	CDC14B	O60729	K-R-T-T-R-S-A-S-R-K-S-A-V-K-S-L-S-I-S-R	83405.5	14816.5	68589
466	X 6	2203.9	CDC14B	O60729	K-R-T-T-R-S-A-S-R-K-A-A-V-K-S-L-S-I-S-R	83139.1	14054	69085.1
467	X 7	2173.9	CDC14B	O60729	K-R-T-A-R-S-A-S-R-K-A-A-V-K-S-L-S-I-S-R	69110.9	12136	56974.9
468	X 8	2143.9	CDC14B	O60729	K-R-A-A-R-S-A-S-R-K-A-A-V-K-S-L-S-I-S-R	58853.2	10235.8	48617.4
469	X 9	2127.9	CDC14B	O60729	K-R-A-A-R-A-A-S-R-K-A-A-V-K-S-L-S-I-S-R	44744.3	11559.3	33185
470	X10	2111.9	CDC14B	O60729	K-R-A-A-R-A-A-A-R-K-A-A-V-K-S-L-S-I-S-R	14279.1	10104.9	4174.18
471	X11	2095.9	CDC14B	O60729	K-R-A-A-R-A-A-A-R-K-A-A-V-K-A-L-S-I-S-R	11396	13440.2	-2044.16
472	X12	2079.9	CDC14B	O60729	K-R-A-A-R-A-A-A-R-K-A-A-V-K-A-L-A-I-S-R	6658.59	19049	-12390.4
473	X13	2204.9	CDC14B	O60729	A-S-R-K-S-S-V-K-S-L-S-I-S-R-T-K-T-V-L-R	35639.5	16188	19451.5
474	X14	2188.9	CDC14B	O60729	A-S-R-K-S-A-V-K-S-L-S-I-S-R-T-K-T-V-L-R	43034.8	20293.4	22741.4
475	X15	2172.9	CDC14B	O60729	A-S-R-K-S-A-V-K-S-L-A-I-S-R-T-K-T-V-L-R	35231.1	29281.5	5949.57
476	X16	2156.9	CDC14B	O60729	A-S-R-K-S-A-V-K-A-L-A-I-S-R-T-K-T-V-L-R	28342.2	23168	5174.12
477	X17	2126.9	CDC14B	O60729	A-S-R-K-S-A-V-K-A-L-A-I-S-R-T-K-A-V-L-R	22577	28234.2	-5657.2
478	X18	2110.9	CDC14B	O60729	A-S-R-K-S-A-V-K-A-L-A-I-A-R-T-K-A-V-L-R	33455.6	38250.3	-4794.65
479	X19	2094.9	CDC14B	O60729	A-S-R-K-A-A-V-K-A-L-A-I-A-R-T-K-A-V-L-R	31203.1	45200.1	-13997
480	X20	2064.9	CDC14B	O60729	A-S-R-K-A-A-V-K-A-L-A-I-A-R-A-K-A-V-L-R	54594.7	42832	11762.7
481	Y 1	2314.9	ECT2	Q9H8V3	R-K-K-E-E-L-V-R-L-V-T-L-V-H-H-M-G-G-V-I	0	2830.87	-2830.87
482	Y 2	2470	ECT2	Q9H8V3	N-R-K-R-R-R-L-K-E-T-L-A-Q-L-S-R-E-T-D-V	0	0	0
483	Y 3	2440	ECT2	Q9H8V3	N-R-K-R-R-R-L-K-E-A-L-A-Q-L-S-R-E-T-D-V	0	192.15	-192.15
484	Y 4	2424	ECT2	Q9H8V3	N-R-K-R-R-R-L-K-E-A-L-A-Q-L-A-R-E-T-D-V	0	556.17	-556.17
485	Y 5	2207.8	ECT2	Q9H8V3	F-P-P-R-K-R-P-S-A-E-H-S-L-S-I-G-S-L-L-D	0	0	0
486	Y 6	2191.8	ECT2	Q9H8V3	F-P-P-R-K-R-P-A-A-E-H-S-L-S-I-G-S-L-L-D	0	0	0
487	Y 7	2175.8	ECT2	Q9H8V3	F-P-P-R-K-R-P-A-A-E-H-A-L-S-I-G-S-L-L-D	0	0	0
488	Y 8	2159.8	ECT2	Q9H8V3	F-P-P-R-K-R-P-A-A-E-H-A-L-A-I-G-S-L-L-D	0	0	0
489	Y 9	2330.9	ECT2	Q9H8V3	L-E-I-A-R-K-R-H-K-V-I-G-T-F-R-S-P-H-G-Q	53773	1199.21	52573.8	L-E-I-A-R-K-R-H-K-V-I-G-T-F-R-S-P-H-G-Q	T713
490	Y10	2300.9	ECT2	Q9H8V3	L-E-I-A-R-K-R-H-K-V-I-G-A-F-R-S-P-H-G-Q	0	1375.47	-1375.47
491	Y11	2270	ECT2	Q9H8V3	R-A-S-R-A-I-K-K-T-S-K-K-V-T-R-A-F-S-F-S	62678.3	16320.7	46357.6	R-A-S-R-A-I-K-K-T-S-K-K-V-T-R-A-F-S-F-S	T833
492	Y12	2254	ECT2	Q9H8V3	R-A-S-R-A-I-K-K-T-A-K-K-V-T-R-A-F-S-F-S	67327.3	14078.5	53248.8
493	Y13	2224	ECT2	Q9H8V3	R-A-S-R-A-I-K-K-T-A-K-K-V-A-R-A-F-S-F-S	67761	16113.5	51647.6
494	Y14	2194	ECT2	Q9H8V3	R-A-S-R-A-I-K-K-A-A-K-K-V-A-R-A-F-S-F-S	44755.6	20354.4	24401.2
495	Y15	2178	ECT2	Q9H8V3	R-A-S-R-A-I-K-K-A-A-K-K-V-A-R-A-F-A-F-S	21364.5	20319.1	1045.36
496	Y16	2349.1	ECT2	Q9H8V3	K-K-V-T-R-A-F-S-F-S-K-T-P-K-R-A-L-R-R-A	72651.3	78875.9	-6224.56
497	Y17	2333.1	ECT2	Q9H8V3	K-K-V-T-R-A-F-A-F-S-K-T-P-K-R-A-L-R-R-A	63613.8	103603	-39989.3
498	Y18	2317.1	ECT2	Q9H8V3	K-K-V-T-R-A-F-A-F-A-K-T-P-K-R-A-L-R-R-A	74173.3	117304	-43130.4
499	Y19	2287.1	ECT2	Q9H8V3	K-K-V-A-R-A-F-A-F-A-K-T-P-K-R-A-L-R-R-A	80669.8	106580	-25910.4
500	Y20	2523.2	MGCRACGAP	Q9H0H5	V-K-T-F-K-L-K-K-R-E-K-R-R-S-T-S-R-Q-F-V	78989.6	6993.82	71995.8	V-K-T-F-K-L-K-K-R-E-K-R-R-S-T-S-R-Q-F-V	T174,T186
501	Z 1	2493.2	MGCRACGAP	Q9H0H5	V-K-T-F-K-L-K-K-R-E-K-R-R-S-A-S-R-Q-F-V	52800.8	14954.1	37846.7
502	Z 2	2477.2	MGCRACGAP	Q9H0H5	V-K-T-F-K-L-K-K-R-E-K-R-R-A-A-S-R-Q-F-V	42180.4	9386.18	32794.2
503	Z 3	2461.2	MGCRACGAP	Q9H0H5	V-K-T-F-K-L-K-K-R-E-K-R-R-A-A-A-R-Q-F-V	40996.4	11012.3	29984.1
504	Z 4	1965.4	MGCRACGAP	Q9H0H5	G-P-P-G-P-V-K-K-T-R-S-I-G-S-A-V-D-Q-G-N	0	0	0
505	Z 5	1949.4	MGCRACGAP	Q9H0H5	G-P-P-G-P-V-K-K-T-R-A-I-G-S-A-V-D-Q-G-N	0	0	0
506	Z 6	1919.4	MGCRACGAP	Q9H0H5	G-P-P-G-P-V-K-K-A-R-A-I-G-S-A-V-D-Q-G-N	0	0	0
507	Z 7	2440.8	MGCRACGAP	Q9H0H5	Y-W-T-R-S-R-R-K-T-G-T-L-Q-P-W-N-S-D-S-T	45625.2	149.17	45476	Y-W-T-R-S-R-R-K-T-G-T-L-Q-P-W-N-S-D-S-T	T249
508	Z 8	2410.8	MGCRACGAP	Q9H0H5	Y-W-T-R-S-R-R-K-A-G-T-L-Q-P-W-N-S-D-S-T	26485.1	55.28	26429.8
509	Z 9	2394.8	MGCRACGAP	Q9H0H5	Y-W-T-R-A-R-R-K-A-G-T-L-Q-P-W-N-S-D-S-T	13273.6	332.89	12940.7
510	Z10	2364.8	MGCRACGAP	Q9H0H5	Y-W-A-R-A-R-R-K-A-G-T-L-Q-P-W-N-S-D-S-T	14880.6	88.07	14792.5
511	Z11	2308.1	MGCRACGAP	Q9H0H5	V-P-C-G-K-R-I-K-F-G-K-L-S-L-K-C-R-D-C-R	43169.2	0	43169.2	V-P-C-G-K-R-I-K-F-G-K-L-S-L-K-C-R-D-C-R	S313
512	Z12	2371.1	MGCRACGAP	Q9H0H5	K-E-L-K-E-K-F-L-R-V-K-T-V-P-L-L-S-K-V-D	10419.2	10407.8	11.41
513	Z13	2341.1	MGCRACGAP	Q9H0H5	K-E-L-K-E-K-F-L-R-V-K-A-V-P-L-L-S-K-V-D	7180.74	9958.19	-2777.45
520	Z20	2163.7	ECT2	Q9H8V3	N-C-T-Q-G-E-K-F-R-V-A-V-A-L-G-T-P-I-M-K	1471.51	5541.49	-4069.98
521	[ 1	2133.7	ECT2	Q9H8V3	N-C-A-Q-G-E-K-F-R-V-A-V-A-L-G-T-P-I-M-K	6472.45	4575.88	1896.57
522	[ 2	2179.7	ECT2	Q9H8V3	N-C-T-Q-G-E-K-F-R-V-A-V-S-L-G-T-P-I-M-K	4162.73	5273.66	-1110.93
523	[ 3	2345	GEFH1	Q92974	S-R-I-E-S-L-T-R-A-R-I-D-R-S-R-E-L-A-S-K	45359.2	3106.24	42252.9	S-R-I-E-S-L-T-R-A-R-I-D-R-S-R-E-L-A-S-K	T8
524	[ 4	2329	GEFH1	Q92974	S-R-I-E-S-L-T-R-A-R-I-D-R-A-R-E-L-A-S-K	54319.1	4346.14	49973
525	[ 5	2299	GEFH1	Q92974	S-R-I-E-S-L-A-R-A-R-I-D-R-A-R-E-L-A-S-K	27462.5	4523.51	22939
526	[ 6	2283	GEFH1	Q92974	S-R-I-E-A-L-A-R-A-R-I-D-R-A-R-E-L-A-S-K	12606.8	3635.71	8971.11
527	[ 7	2267	GEFH1	Q92974	S-R-I-E-A-L-A-R-A-R-I-D-R-A-R-E-L-A-A-K	13670.6	3906.66	9763.91
528	[ 8	2264.8	GEFH1	Q92974	L-R-S-K-T-T-I-R-E-R-P-S-S-A-I-Y-P-S-D-S	14678.1	0	14678.1
529	[ 9	2234.8	GEFH1	Q92974	L-R-S-K-T-A-I-R-E-R-P-S-S-A-I-Y-P-S-D-S	457.48	0	457.48
530	[10	2204.8	GEFH1	Q92974	L-R-S-K-A-A-I-R-E-R-P-S-S-A-I-Y-P-S-D-S	0	0	0
531	[11	2188.8	GEFH1	Q92974	L-R-A-K-A-A-I-R-E-R-P-S-S-A-I-Y-P-S-D-S	0	0	0
532	[12	2172.8	GEFH1	Q92974	L-R-A-K-A-A-I-R-E-R-P-A-S-A-I-Y-P-S-D-S	0	0	0
533	[13	2156.8	GEFH1	Q92974	L-R-A-K-A-A-I-R-E-R-P-A-A-A-I-Y-P-S-D-S	0	0	0
534	[14	2076.8	GEFH1	Q92974	L-L-G-S-R-R-G-R-S-S-L-S-L-A-K-S-V-S-T-T	101814	3276.47	98537.2	L-L-G-S-R-R-G-R-S-S-L-S-L-A-K-S-V-S-T-T	S145
535	[15	2060.8	GEFH1	Q92974	L-L-G-S-R-R-G-R-S-A-L-S-L-A-K-S-V-S-T-T	87217.5	5269.29	81948.2
536	[16	2044.8	GEFH1	Q92974	L-L-G-S-R-R-G-R-S-A-L-A-L-A-K-S-V-S-T-T	35825	7607.51	28217.5
537	[17	2028.8	GEFH1	Q92974	L-L-G-S-R-R-G-R-A-A-L-A-L-A-K-S-V-S-T-T	32814.1	7931.85	24882.2
538	[18	2012.8	GEFH1	Q92974	L-L-G-S-R-R-G-R-A-A-L-A-L-A-K-A-V-S-T-T	27571.1	10691	16880.1
539	[19	1996.8	GEFH1	Q92974	L-L-G-A-R-R-G-R-A-A-L-A-L-A-K-A-V-S-T-T	0	6522.36	-6522.36
540	[20	2473.9	PSSE		R-M-R-P-R-K-R-Q-G-S-V-R-R-R-V-H-Q-V-N-G	75976.9	0	75976.9
541	\ 1	2457.9	PSSE		R-M-R-P-R-K-R-Q-G-A-V-R-R-R-V-H-Q-V-N-G	260.07	549.73	-289.66
542	\ 2	2362	GEFH1	Q92974	L-R-R-I-L-S-Q-S-T-D-S-L-N-M-R-N-R-T-L-S	43584.4	120.84	43463.6	L-R-R-I-L-S-Q-S-T-D-S-L-N-M-R-N-R-T-L-S	S172
543	\ 3	2346	GEFH1	Q92974	L-R-R-I-L-A-Q-S-T-D-S-L-N-M-R-N-R-T-L-S	6063.21	0	6063.21
544	\ 4	2330	GEFH1	Q92974	L-R-R-I-L-A-Q-S-T-D-A-L-N-M-R-N-R-T-L-S	2486.55	0	2486.55
545	\ 5	2314	GEFH1	Q92974	L-R-R-I-L-A-Q-A-T-D-A-L-N-M-R-N-R-T-L-S	1854.85	0	1854.85
546	\ 6	2284	GEFH1	Q92974	L-R-R-I-L-A-Q-A-T-D-A-L-N-M-R-N-R-A-L-S	1556.43	85.86	1470.57
547	\ 7	2254	GEFH1	Q92974	L-R-R-I-L-A-Q-A-A-D-A-L-N-M-R-N-R-A-L-S	0	0	0
548	\ 8	2400.2	GEFH1	Q92974	R-R-K-L-I-H-D-G-C-L-L-W-K-T-A-T-G-R-F-K	31566.2	14032.1	17534.1
549	\ 9	2370.2	GEFH1	Q92974	R-R-K-L-I-H-D-G-C-L-L-W-K-A-A-T-G-R-F-K	21782.1	14358	7424.11
550	\10	2352.9	GEFH1	Q92974	W-A-R-R-P-V-D-P-R-R-R-S-L-P-A-G-D-A-L-Y	12095.7	0	12095.7
552	\12	2532.1	SURVIVIN	O15392	A-W-Q-P-F-L-K-D-H-R-I-S-T-F-K-N-W-P-F-L	28474.9	2714.64	25760.3
553	\13	2516.1	SURVIVIN	O15392	A-W-Q-P-F-L-K-D-H-R-I-A-T-F-K-N-W-P-F-L	21393.7	2020.59	19373.1
594	^14	2148.9	RCC2	Q9P258	D-L-C-G-W-R-I-R-S-L-A-C-G-K-S-S-I-I-V-A	10435	3331.71	7103.32
595	^15	2132.9	RCC2	Q9P258	D-L-C-G-W-R-I-R-A-L-A-C-G-K-S-S-I-I-V-A	2170.68	4172.35	-2001.67
596	^16	2116.9	RCC2	Q9P258	D-L-C-G-W-R-I-R-A-L-A-C-G-K-A-S-I-I-V-A	5736.45	5747.47	-11.02
59	C19	2473.9	psse		R-M-R-P-R-K-R-Q-G-S-V-R-R-R-V-H-Q-V-N-G	58162.9	2233.28	55929.6
60	C20	2457.9	psse		R-M-R-P-R-K-R-Q-G-A-V-R-R-R-V-H-Q-V-N-G	0	1640.33	-1640.33

## Sheet: Peptide array heatmap data
Heatmap position	Array position	Peptide MW	Protein	Accession no.	Peptide sequence	Spot intensity (A.U.)		Difference
						PKCepsilon	Control		Phospho-peptide	Phospho-site	Reference
A1	B17	2463	PP2AB56∂	Q14738	V-K-K-E-R-R-Q-S-S-S-R-F-N-L-S-K-N-R-E-L	85716	2188	83527	V-K-K-E-R-R-Q-S-S-S-R-F-N-L-S-K-N-R-E-L	S89
A2	E 1	2363.7	p190rhogap	Q9NRY4	E-S-I-E-K-S-R-E-S-T-L-G-R-R-D-N-H-L-V-H	4815.34	939.91	3875.43
A3	E 5	2305.1	p190rhogap	Q9NRY4	V-F-Y-S-A-K-R-K-A-S-L-A-M-L-R-A-F-L-C-E	17781.9	308.48	17473.5
A4	E 7	2316.7	p190rhogap	Q9NRY4	Y-L-D-Q-G-H-R-D-G-Q-R-K-S-V-S-S-S-P-W-L	27193.8	51.75	27142.1
A5	E11	2361	p190rhogap	Q9NRY4	L-E-R-G-R-K-V-S-I-V-S-K-P-V-L-Y-R-T-R-C	39741.8	0	39741.8
A6	E14	2445.1	p190rhogap	Q9NRY4	K-P-V-L-Y-R-T-R-C-T-R-L-G-R-F-A-S-Y-R-T	49844.2	3899.22	45945
A7	E18	2515.3	p190rhogap	Q9NRY4	R-R-R-N-I-L-R-S-L-R-R-N-T-K-K-P-K-P-K-P	78713.2	61683.5	17029.7
A8	K 1	2319.1	BOREALIN	Q53HL2	S-S-R-V-A-K-T-N-S-L-R-R-R-K-L-A-S-F-L-K	66929.4	24831.4	42097.9	S-S-R-V-A-K-T-N-S-L-R-R-R-K-L-A-S-F-L-K	S15	Daub, H., et al. (2008). Molecular Cell, 31(3), 438–448. Olsen, J. V., et al. (2010). Science Signaling, 3(104), Wang, Z., et al. (2010). Science Signaling, 3(104)
A9	K 5	2395.9	BOREALIN	Q53HL2	R-K-N-L-Q-T-A-R-V-K-R-C-P-P-S-K-K-R-T-Q	26155.6	14923	11232.6
A10	K 8	2215.9	BOREALIN	Q53HL2	K-K-R-T-Q-S-I-Q-G-K-G-K-G-K-R-S-S-R-A-N	62450.9	20852.6	41598.4	K-K-R-T-Q-S-I-Q-G-K-G-K-G-K-R-S-S-R-A-N	S164,S165	Daub, H., et al. (2008).Molecular Cell, 31(3) Gassmann, R., et al. (2004). The Journal of Cell Biology, 166(2) Kaur, H., et al. (2007). BMC Cell Biology, 8, 5.
A11	K12	2311	BOREALIN	Q53HL2	N-I-K-K-L-S-N-R-L-A-Q-I-C-S-S-I-R-T-H-K	50526.7	10080.2	40446.5	N-I-K-K-L-S-N-R-L-A-Q-I-C-S-S-I-R-T-H-K	S275	Hayama, S., et al. (2007). Cancer Research, 67(9), 4113–4122. Wang, Z., et al. (2010). Science Signaling, 3(104), ra2–ra2.
B1	M11	2303.9	AURORAB	Q96GD4	K-I-A-D-F-G-W-S-V-H-A-P-S-L-R-R-K-T-M-C	64623.1	0	64623.1	K-I-A-D-F-G-W-S-V-H-A-P-S-L-R-R-K-T-M-C	s227	Daub, H., et al. (2008). Molecular Cell, 31(3), 438–448. Hegemann, B., et al. (2011). Science Signaling, 4(198), rs12–rs12. Sarkissian, M. (2004). Genes & Development, 18(1), 48–61. Zhou, H.,et al. (2013). Journal of Proteome Research, 12(1), 260–271.
B2	M14	2439.9	AURORAB	Q96GD4	F-E-S-A-S-H-N-E-T-Y-R-R-I-V-K-V-D-L-K-F	8997.1	14326.8	-5329.66
B3	Q11	2368.6	MKLP2	O95235	P-P-S-Q-Q-R-K-R-Q-T-L-R-L-C-E-D-Q-N-G-N	3190.3	0	3190.3
B4	Q13	2130.6	MKLP2	O95235	G-S-E-L-A-L-R-R-S-Q-R-L-A-A-S-A-S-T-Q-Q	44989.3	0	44989.3	G-S-E-L-A-L-R-R-S-Q-R-L-A-A-S-A-S-T-Q-Q	S677
B5	Q15	2255.6	MKLP2	O95235	K-L-Q-G-Q-V-S-A-K-K-R-L-G-T-N-Q-E-N-Q-Q	8696.12	0	8696.12
B6	Q17	2360.3	MKLP2	O95235	R-I-L-R-S-R-R-S-P-L-L-K-S-G-P-F-G-K-K-Y	37393.9	45162.8	-7768.89
B7	S 2	2508.2	PLK1	P53350	E-L-C-R-R-R-S-L-L-E-L-H-K-R-R-K-A-L-T-E	34280.8	7462.86	26817.9	E-L-C-R-R-R-S-L-L-E-L-H-K-R-R-K-A-L-T-E	S137
B8	S 4	2254.7	PLK1	P53350	V-E-Y-D-G-E-R-K-K-T-L-C-G-T-P-N-Y-I-A-P	10509.9	511.79	9998.1
B9	S 6	2488.2	PLK1	P53350	L-K-E-T-Y-L-R-I-K-K-N-E-Y-S-I-P-K-H-I-N	4635.13	5825.9	-1190.77
B10	S 8	2192.7	PLK1	P53350	S-L-D-P-S-N-R-K-P-L-T-V-L-N-K-G-L-E-N-P	0	0	0
B11	S10	2516.4	PLK1	P53350	S-L-M-K-K-I-T-L-L-K-Y-F-R-N-Y-M-S-E-H-L	10268.8	4152.02	6116.73
C1	S12	2484.3	PLK1	P53350	A-R-L-P-Y-L-R-T-W-F-R-T-R-S-A-I-I-L-H-L	1317.7	1473.09	-155.39
C2	S14	2611.2	PLK1	P53350	T-Y-I-D-E-K-R-D-F-R-T-Y-R-L-S-L-L-E-E-Y	0	0	0
C3	S17	2314	PLK1	P53350	G-C-C-K-E-L-A-S-R-L-R-Y-A-R-T-M-V-D-K-L	17967.9	4190.95	13776.9
C4	S19	0	WATER			0	0	0
C5	S20	0	WATER			0	0	0
C6	T 1	2190.9	PLK1	P53350	R-A-M-V-D-K-L-L-S-S-R-S-A-S-N-R-L-K-A-S	58534.3	3871.43	54662.9	R-A-M-V-D-K-L-L-S-S-R-S-A-S-N-R-L-K-A-S	S597	Du, J., et al. (2012). Frontiers in Bioscience (Scholar Edition), 4, 639–650.
C7	T 5	2200.8	MKLP1	Q02241	M-K-S-A-R-A-K-T-P-R-K-P-T-V-K-K-G-S-Q-T	61638.7	8923.66	52715.1	M-K-S-A-R-A-K-T-P-R-K-P-T-V-K-K-G-S-Q-T	T13
C8	T 8	2357.7	MKLP1	Q02241	E-R-Q-K-R-E-A-M-P-N-P-K-T-S-S-S-K-R-Q-V	29713.3	5132.51	24580.8
C9	T12	2539	MKLP1	Q02241	E-V-F-W-R-G-Q-K-K-R-R-I-A-N-T-H-L-N-R-E	0	0	0
C10	T13	2503.3	MKLP1	Q02241	L-E-I-E-R-L-E-K-K-N-K-T-L-E-Y-K-I-E-I-L	2348.51	8233.41	-5884.9
C11	T14	2525.8	MKLP1	Q02241	K-T-E-K-P-E-R-P-S-R-E-R-D-R-E-K-V-T-Q-R	8086.47	1525.31	6561.16
D1	T17	2280.7	MKLP1	Q02241	T-P-L-K-V-T-S-I-A-R-R-R-Q-Q-E-P-G-Q-S-K	24892.8	2218.92	22673.9
D2	T20	2499	MKLP1	Q02241	P-I-R-L-R-H-R-R-S-R-S-A-G-D-R-W-V-D-H-K	14848.6	7458.94	7389.68
D3	U 2	2140.4	MKLP1	Q02241	E-S-P-N-G-S-R-K-R-R-S-S-T-V-A-P-A-Q-P-D	109940	32.67	109907	E-S-P-N-G-S-R-K-R-R-S-S-T-V-A-P-A-Q-P-D	S906,S912	Kettenbach, A. N., et al. (2011). Science Signaling, 4(179), rs5–rs5. Moritz, A., et al. (2010). Science Signaling, 3(136), ra64. Sharma, K., et al. (2014). Cell Reports, 8(5), 1583–1594. Xiao, K.,et al. (2010). Proceedings of the National Academy of Sciences, 107(34), 15299–15304. d Zhou, H., et al. (2013). Journal of Proteome Research, 12(1), 260–271.
D4	U 7	2587	INCENP	Q9QS7	Q-K-N-R-R-K-K-R-R-I-S-Y-V-Q-D-E-N-R-D-P	15015.9	1310	13705.9
D5	U 8	2511.1	INCENP	Q9QS7	E-N-R-D-P-I-R-R-R-L-S-R-R-K-S-R-S-S-Q-L	70454.5	1777.25	68677.2	E-N-R-D-P-I-R-R-R-L-S-R-R-K-S-R-S-S-Q-L	S87
D6	U12	2342	INCENP	Q9QS7	R-R-K-A-R-A-A-Q-L-S-S-R-R-L-R-S-K-D-S-V	29637.4	0	29637.4
D7	U16	2284.8	INCENP	Q9QS7	A-K-Q-E-S-V-V-R-R-A-S-R-R-L-A-K-K-T-A-E	97812.3	7912.94	89899.3	A-K-Q-E-S-V-V-R-R-A-S-R-R-L-A-K-K-T-A-E	S336
D8	U19	2386.8	INCENP	Q9QS7	R-E-P-P-Q-S-A-R-R-K-R-S-Y-K-Q-A-V-S-E-L	93892.9	1504.75	92388.2	R-E-P-P-Q-S-A-R-R-K-R-S-Y-K-Q-A-V-S-E-L	S452
D9	V 2	2347.7	INCENP	Q9QS7	P-A-S-K-V-V-R-P-L-R-T-F-L-H-T-V-Q-R-N-Q	3447.24	3378.88	68.36
D10	V 4	2449	INCENP	Q9QS7	D-I-F-K-K-S-K-P-R-Y-H-K-R-T-S-S-A-V-W-N	31647	404.03	31243
D11	V 8	2417.9	CDC14A	Q9UNH5	K-D-R-L-Y-F-A-T-L-R-N-R-P-K-S-T-V-N-T-H	35076.9	3291.33	31785.6	K-D-R-L-Y-F-A-T-L-R-N-R-P-K-S-T-V-N-T-H	T23
E1	V11	2460.4	CDC14A	Q9UNH5	R-Y-C-C-K-L-N-K-K-L-K-S-Y-S-L-S-R-K-K-I	60692.3	41612.7	19079.6
E2	V14	2448	CDC14A	Q9UNH5	P-Y-F-K-K-H-N-V-T-A-V-V-R-L-N-K-K-I-Y-E	6789.35	10151	-3361.65
E3	V15	2330.9	CDC14A	Q9UNH5	K-L-R-A-L-K-S-Q-R-Q-P-R-T-S-P-S-C-A-F-R	50940.1	2093.82	48846.3	K-L-R-A-L-K-S-Q-R-Q-P-R-T-S-P-S-C-A-F-R	S404
E4	W 1	2151.8	CDC14A	Q9UNH5	A-K-R-I-N-R-T-S-L-S-S-G-A-T-V-R-S-F-S-I	61619.9	0	61619.9	A-K-R-I-N-R-T-S-L-S-S-G-A-T-V-R-S-F-S-I	S465
E5	W 9	2327.8	CDC14A	Q9UNH5	S-S-A-R-F-L-S-R-S-I-P-S-L-Q-S-E-Y-V-H-Y	0	0	0
E6	W12	2221.6	CDC14B	O60729	R-R-C-S-S-T-S-P-G-V-K-K-I-R-S-S-T-Q-Q-D	13023.2	0	13023.2
E7	W19	2468.5	CDC14B	O60729	R-Y-C-C-K-I-N-K-K-L-K-S-I-T-M-L-R-K-K-I	35955.5	36063.9	-108.41
E8	X 1	2295.9	CDC14B	O60729	Q-G-D-R-L-R-A-L-K-S-R-R-Q-S-K-T-N-A-I-P	46059.9	7539.13	38520.8	Q-G-D-R-L-R-A-L-K-S-R-R-Q-S-K-T-N-A-I-P	S436, S440
E9	X 4	2235.9	CDC14B	O60729	K-R-T-T-R-S-A-S-R-K-S-S-V-K-S-L-S-I-S-R	136087	15916	120171	K-R-T-T-R-S-A-S-R-K-S-S-V-K-S-L-S-I-S-R	T475,T476,S478,S480,S483,S484
E10	X13	2204.9	CDC14B	O60729	A-S-R-K-S-S-V-K-S-L-S-I-S-R-T-K-T-V-L-R	35639.5	16188	19451.5
E11	Y 1	2314.9	ECT2	Q9H8V3	R-K-K-E-E-L-V-R-L-V-T-L-V-H-H-M-G-G-V-I	0	2830.87	-2830.87
F1	Y 2	2470	ECT2	Q9H8V3	N-R-K-R-R-R-L-K-E-T-L-A-Q-L-S-R-E-T-D-V	0	0	0
F2	Y 5	2207.8	ECT2	Q9H8V3	F-P-P-R-K-R-P-S-A-E-H-S-L-S-I-G-S-L-L-D	0	0	0
F3	Y 9	2330.9	ECT2	Q9H8V3	L-E-I-A-R-K-R-H-K-V-I-G-T-F-R-S-P-H-G-Q	53773	1199.21	52573.8	L-E-I-A-R-K-R-H-K-V-I-G-T-F-R-S-P-H-G-Q	T713	Sharma, K., et al. (2014). Cell Reports, 8(5), 1583–1594.
F4	Y11	2270	ECT2	Q9H8V3	R-A-S-R-A-I-K-K-T-S-K-K-V-T-R-A-F-S-F-S	62678.3	16320.7	46357.6	R-A-S-R-A-I-K-K-T-S-K-K-V-T-R-A-F-S-F-S	T833
F5	Y16	2349.1	ECT2	Q9H8V3	K-K-V-T-R-A-F-S-F-S-K-T-P-K-R-A-L-R-R-A	72651.3	78875.9	-6224.56
F6	Y20	2523.2	MGCRACGAP	Q9H0H5	V-K-T-F-K-L-K-K-R-E-K-R-R-S-T-S-R-Q-F-V	78989.6	6993.82	71995.8	V-K-T-F-K-L-K-K-R-E-K-R-R-S-T-S-R-Q-F-V	T174,T186
F7	Z 4	1965.4	MGCRACGAP	Q9H0H5	G-P-P-G-P-V-K-K-T-R-S-I-G-S-A-V-D-Q-G-N	0	0	0
F8	Z 7	2440.8	MGCRACGAP	Q9H0H5	Y-W-T-R-S-R-R-K-T-G-T-L-Q-P-W-N-S-D-S-T	45625.2	149.17	45476	Y-W-T-R-S-R-R-K-T-G-T-L-Q-P-W-N-S-D-S-T	T249	Hengeveld, R. C. C., et al (2012). Molecular & Cellular Proteomics, 11(5), 47–59. Jacquemet, G., et al (2013). The Journal of Cell Biology, 202(6), 917–935. Kettenbach, A. N., et al. (2011). Science Signaling, 4(179), rs5–rs5. Moritz, A., et al. (2010). Science Signaling, 3(136), ra64. Nishioka, T., et al (2012). Cell Structure and Function, 37(1), 39–48. Xiao, K., et al. (2010). Proceedings of t…
F9	Z11	2308.1	MGCRACGAP	Q9H0H5	V-P-C-G-K-R-I-K-F-G-K-L-S-L-K-C-R-D-C-R	43169.2	0	43169.2	V-P-C-G-K-R-I-K-F-G-K-L-S-L-K-C-R-D-C-R	S313	Hegemann, B., et al. (2011). Science Signaling, 4(198), rs12–rs12. Shiromizu, T., et al (2013). I Journal of Proteome Research, 12(6), 2414–2421. Zhou, H., et al. (2013). Journal of Proteome Research, 12(1), 260–271.
F10	Z12	2371.1	MGCRACGAP	Q9H0H5	K-E-L-K-E-K-F-L-R-V-K-T-V-P-L-L-S-K-V-D	10419.2	10407.8	11.41
F11	Z20	2163.7	ECT2	Q9H8V3	N-C-T-Q-G-E-K-F-R-V-A-V-A-L-G-T-P-I-M-K	1471.51	5541.49	-4069.98
G1	[ 3	2345	GEFH1	Q92974	S-R-I-E-S-L-T-R-A-R-I-D-R-S-R-E-L-A-S-K	45359.2	3106.24	42252.9	S-R-I-E-S-L-T-R-A-R-I-D-R-S-R-E-L-A-S-K	T8
G2	[ 8	2264.8	GEFH1	Q92974	L-R-S-K-T-T-I-R-E-R-P-S-S-A-I-Y-P-S-D-S	14678.1	0	14678.1
G3	[14	2076.8	GEFH1	Q92974	L-L-G-S-R-R-G-R-S-S-L-S-L-A-K-S-V-S-T-T	101814	3276.47	98537.2	L-L-G-S-R-R-G-R-S-S-L-S-L-A-K-S-V-S-T-T	S145
G4	\ 2	2362	GEFH1	Q92974	L-R-R-I-L-S-Q-S-T-D-S-L-N-M-R-N-R-T-L-S	43584.4	120.84	43463.6	L-R-R-I-L-S-Q-S-T-D-S-L-N-M-R-N-R-T-L-S	S172	Nishioka, T., et al (2012). Cell Structure and Function, 37(1), 39–48. Weber, C., et al. (2012). Journal of Proteomics, 75(4), 1343–1356. Zhou, H., et al (2013). . Journal of Proteome Research, 12(1), 260–271.
G5	\ 8	2400.2	GEFH1	Q92974	R-R-K-L-I-H-D-G-C-L-L-W-K-T-A-T-G-R-F-K	31566.2	14032.1	17534.1
G6	\10	2352.9	GEFH1	Q92974	W-A-R-R-P-V-D-P-R-R-R-S-L-P-A-G-D-A-L-Y	12095.7	0	12095.7
G7	\12	2532.1	SURVIVIN	O15392	A-W-Q-P-F-L-K-D-H-R-I-S-T-F-K-N-W-P-F-L	28474.9	2714.64	25760.3
G8	^14	2148.9	RCC2	Q9P258	D-L-C-G-W-R-I-R-S-L-A-C-G-K-S-S-I-I-V-A	10435	3331.71	7103.32
G9	C19	2473.9	psse		R-M-R-P-R-K-R-Q-G-S-V-R-R-R-V-H-Q-V-N-G	58162.9	2233.28	55929.6
G10	C20	2457.9	psse		R-M-R-P-R-K-R-Q-G-A-V-R-R-R-V-H-Q-V-N-G	0	1640.33	-1640.33
G11			BLANK
