# Supplementary material for: PKCɛ switches Aurora B specificity to exit the abscission checkpoint
Source: Nat Commun. 2016 Dec 22;7:13853. doi: 10.1038/ncomms13853 (PMC5192180; doi:10.1038/ncomms13853)
Supplement: Supplementary Data 2 — Raw values and normalised data from Aurora B substrate peptide array spot analysis. [file ncomms13853-s3.xlsx]

## Sheet: AurB substrate array raw data
Array position	Peptide MW	Protein	Accession no.	Peptide sequence	Spot intensity (A.U.)				Ratio (WT:A)
					Aurora B Wild type (2P)		Aurora B S227A
						peptide S>A		peptide S>A
A 1	0	blank	blank	blank	Background	Background	Background	Background
A 2	1712.2	Aurora B	Q96GD4	A-P-S-L-R-R-K-T-M-C-G-T-L-D-Y	1543472	220274	734446	127138	2.10155
A 3	1811.1	INCENP	Q9NQ57	E-P-E-L-M-P-K-T-P-S-Q-K-N-R-R	817763	443137	308285	280707	2.65262
A 4	2004.4	INCENP	Q9NQ57	R-R-K-K-R-R-I-S-Y-V-Q-D-E-N-R	3880472	520555	1468349	129974	2.64275
A 5	1850.2	INCENP	Q9NQ57	K-V-V-R-P-L-R-T-F-L-H-T-V-Q-R	568802	166502	81619.2	40965.8	6.96897
A 6	1732.2	INCENP	Q9NQ57	A-P-R-S-V-M-K-S-F-I-K-R-N-T-P	324148	302024	78412.5	53848	4.13388
A 7	1817.1	INCENP	Q9NQ57	K-P-R-Y-H-K-R-T-S-S-A-V-W-N-S	2465399	2061712	614986	656275	4.00887
A 8	1786	INCENP	Q9NQ57	P-R-Y-H-K-R-T-S-S-A-V-W-N-S-P	2555293	705806	828012	112474	3.08606
A 9	1786	INCENP	Q9NQ57	R-Y-H-K-R-T-S-S-A-V-W-N-S-P-P	2353354	1905442	855776	454178	2.74996
A10	1570.8	INCENP	Q9NQ57	T-S-S-A-V-W-N-S-P-P-L-Q-G-A-R	297741	213463	103090	30413.1	2.88817
A11	2004.4	INCENP	Q9NQ57	R-R-K-K-R-R-I-S-Y-V-Q-D-E-N-R	3864456	1124555	1776695	148582	2.17508
A12	1870.4	INCENP	Q9NQ57	D-P-I-R-R-R-L-S-R-R-K-S-R-S-S	4273434	3892210	2481907	1960931	1.72183
A13	1804.3	INCENP	Q9NQ57	R-R-L-S-R-R-K-S-R-S-S-Q-L-S-S	3999505	3409194	1824581	1085852	2.19201
A14	1804.3	INCENP	Q9NQ57	S-R-R-K-S-R-S-S-Q-L-S-S-R-R-L	3979883	3710433	1709009	1592981	2.32877
A15	1469.9	INCENP	Q9NQ57	G-S-V-L-R-R-V-T-R-A-A-A-A-A-A	1234567	559464	268138	121637	4.60422
A16	1422.9	HEC1	O14777	M-K-R-S-S-V-S-S-G-G-A-G-V-I-S	2783169	1197852	1049446	262002	2.65204
A17	1577	HEC1	O14777	S-G-G-A-G-R-L-S-M-Q-E-L-R-S-Q	1196705	300038	354703	52008.5	3.37382
A18	1700.2	HEC1	O14777	K-L-S-I-N-K-P-T-S-E-R-K-V-S-L	3258885	3288973	641915	534664	5.07682
A19	1693.1	HEC1	O14777	P-T-S-E-R-K-V-S-L-F-G-K-R-T-S	2538825	1926601	325914	162375	7.78986
A20	1533.9	HEC1	O14777	S-G-H-G-S-R-N-S-Q-L-G-I-F-S-S	591092	305250	120303	31608.3	4.91334
A21	1591	HEC1	O14777	S-L-F-G-K-R-T-S-G-H-G-S-R-N-S	3128088	2957697	456418	430631	6.85356
C 1	1752	CITRON K	O14578	T-R-L-H-R-R-V-S-E-V-E-A-V-L-S	2887724	282796	901084	47733.8	3.20472
C 2	1794.2	CITRON K	O14578	L-V-S-A-R-R-R-S-D-L-Y-E-S-E-L	2480617	484063	1927327	188866	1.28708
C 3	1829.1	CITRON K	O14578	Y-E-S-E-L-R-E-S-R-L-A-A-E-E-F	1916110	621058	832851	157352	2.30066
C 4	1881.1	CITRON K	O14578	E-A-E-E-R-R-H-S-L-E-N-K-V-K-R	2356613	342940	741829	160818	3.17676
C 5	1687	CITRON K	O14578	L-S-L-Q-E-R-E-S-Q-L-T-A-L-Q-A	239485	93362.8	38955.6	27140.8	6.14765
C 6	1854.2	CITRON K	O14578	V-D-S-Y-G-R-R-S-R-T-D-D-L-K-W	224723	86847	26395.7	25789.5	8.51363
C 7	1527.9	CITRON K	O14578	I-E-I-Q-A-R-S-S-A-G-T-P-A-R-A	701805	151835	125683	51423.9	5.58391
C 8	1524.8	CITRON K	O14578	G-P-S-T-S-R-S-S-P-N-K-R-G-P-P	221208	169877	48191.5	43169.7	4.59019
C 9	1816.9	BRUCE	Q9NR09	S-E-A-N-R-R-E-T-F-T-S-W-P-H-V	1886773	162068	440200	33140.8	4.28617
C10	1754.3	BRUCE	Q9NR09	N-S-P-L-V-R-R-T-L-P-V-L-L-L-Y	275097	157554	45067.7	41213.5	6.10408
C11	1637.9	BRUCE	Q9NR09	N-T-S-G-T-R-K-S-E-N-L-R-G-C-D	1121245	114280	186012	25956.8	6.0278
C12	1707	BRUCE	Q9NR09	L-N-T-L-C-R-K-T-D-D-G-Q-I-T-E	510354	46831.2	184652	9487.58	2.76387
C13	1762.1	BRUCE	Q9NR09	Q-L-P-M-H-R-R-T-E-G-V-L-D-I-P	664294	155260	233945	52726.7	2.83953
C14	1566.9	BRUCE	Q9NR09	T-Q-S-L-N-R-S-S-K-G-S-S-S-L-D	827789	312911	267960	136807	3.08923
C15	1699.8	BRUCE	Q9NR09	R-E-Y-S-A-R-V-S-V-T-T-N-T-T-D	1098960	262308	356256	62661	3.08475
C16	1547.7	BRUCE	Q9NR09	A-P-E-V-C-R-A-T-T-G-A-E-E-T-L	238361	426038	82389.4	79517	2.8931
C17	1600.1	Borealin	Q53HL2	P-S-K-K-R-T-Q-S-I-Q-G-K-G-K-G	518562	308081	140390	137434	3.69371
C18	1587	Borealin	Q53HL2	K-G-K-G-K-R-S-S-R-A-N-T-V-T-P	1442578	284667	127412	41671.4	11.3222
C19	1551.9	Borealin	Q53HL2	Y-N-I-S-G-N-G-S-P-L-A-D-S-K-E	216422	136397	7329.3	20558.8	29.5284
C20	1714.1	Borealin	Q53HL2	S-N-R-L-A-Q-I-C-S-S-I-R-T-H-K	206847	295149	30083	33943.6	6.87588
C21	1714.1	Borealin	Q53HL2	S-N-R-L-A-Q-I-C-S-S-I-R-T-H-K	413424	241077	21967.8	14365.4	18.8195
E 1	1787.2	NuMA-1	Q14980	T-R-S-A-R-R-R-T-T-Q-I-I-N-I-T	695162	296248	167429	69214.5	4.15199
E 2	1742.1	NuMA-1	Q14980	Q-E-T-L-R-R-A-S-M-Q-P-I-Q-I-A	2259454	166053	792617	67215.4	2.85063
E 3	1765.2	NuMA-1	Q14980	K-Q-A-D-R-R-Q-S-M-A-F-S-I-L-N	3484268	404817	2098829	158641	1.6601
E 4	1621.2	NuMA-1	Q14980	M-A-F-S-I-L-N-T-P-K-K-L-G-N-S	467993	211211	126709	75749.4	3.69346
E 5	1647.9	NuMA-1	Q14980	S-L-E-A-E-R-A-S-R-A-E-R-D-S-A	1553763	1475867	288214	290500	5.391
E 6	1672.9	NuMA-1	Q14980	A-R-A-A-E-R-S-S-A-L-R-E-E-V-Q	296236	503449	90877	216576	3.25975
E 7	1807.3	NuMA-1	Q14980	F-L-D-S-G-R-K-T-R-S-A-R-R-R-T	1505490	1495573	830045	838780	1.81375
E 8	1787.2	NuMA-1	Q14980	T-R-S-A-R-R-R-T-T-Q-I-I-N-I-T	856851	650400	206020	244246	4.15907
E 9	1817.3	NuMA-1	Q14980	R-S-A-R-R-R-T-T-Q-I-I-N-I-T-M	1448811	1016622	341237	309311	4.24576
E10	1507.8	NuMA-1	Q14980	S-Q-A-S-L-R-A-T-S-S-T-Q-S-L-A	238716	315854	40551.9	185403	5.88667
E11	1694	NuMA-1	Q14980	Y-R-P-T-T-R-S-S-A-R-R-S-Q-A-G	1680550	1744153	322755	331712	5.20689
E12	1506.8	NuMA-1	Q14980	T-R-S-S-A-R-R-S-Q-A-G-V-S-S-G	1067325	518361	227565	80165.9	4.69019
E13	1742.1	NuMA-1	Q14980	Q-E-T-L-R-R-A-S-M-Q-P-I-Q-I-A	1971314	331557	738716	87691.5	2.66857
E14	1765.2	NuMA-1	Q14980	K-Q-A-D-R-R-Q-S-M-A-F-S-I-L-N	3166098	386574	2083178	173486	1.51984
E15	1753.2	KIF2C	Q99661	I-Q-K-Q-K-R-R-S-V-N-S-K-I-P-A	2412798	620056	442831	70624.4	5.44858
E16	1707.1	KIF2C	Q99661	A-P-K-E-S-L-R-S-R-S-T-R-M-S-T	3587996	3410564	1109296	1021400	3.23448
E17	1725.1	KIF2C	Q99661	K-E-S-L-R-S-R-S-T-R-M-S-T-V-S	1735522	1966213	274415	226377	6.32444
E18	1779.2	KIF2C	Q99661	R-S-R-S-T-R-M-S-T-V-S-E-L-R-I	2381293	990178	385653	110942	6.1747
E19	1746	KIF2C	Q99661	V-N-S-V-R-R-K-S-C-L-V-K-E-V-E	2433035	527363	795903	56330.1	3.05695
E20	1735.1	KIF2C	Q99661	L-T-Q-V-L-R-D-S-F-I-G-E-N-S-R	1720239	226231	489277	15362.7	3.51588
E21	0	blank	blank	blank	75058.2	32742.6	3924.27	5336.73	19.1267
G 1	1623.7	p53	P04367	C-P-H-H-E-R-C-S-D-S-D-G-L-A-P	233811	3192.42	59941.7	11884.4	3.90064
G 2	1850	p53	P04367	E-Y-L-D-D-R-N-T-F-R-H-S-V-V-V	439673	338631	94701.2	44164.2	4.64274
G 3	1815.9	p53	P04367	D-R-N-T-F-R-H-S-V-V-V-P-Y-E-P	2263089	102703	385123	30946.2	5.87628
G 4	1635	p53	P04367	G-N-L-L-G-R-N-S-F-E-V-R-V-C-A	242329	14132.1	31205.7	12155.3	7.76553
G 5	1859.1	p53	P04367	C-P-G-R-D-R-R-T-E-E-E-N-L-R-K	377312	100880	188200	43614.8	2.00484
G 6	1901.3	C19orf21	Q8IVT2	R-R-E-R-G-R-P-S-L-Y-V-Q-R-D-I	3517290	450087	2867274	217539	1.2267
G 7	1855.3	CASC5	Q8NG31	R-P-V-R-R-R-H-S-S-I-L-K-P-P-R	3500543	1014034	1821109	179284	1.9222
G 8	1749.2	CASC5	Q8NG31	K-K-N-S-R-R-V-S-F-A-D-T-I-K-V	2942667	397844	1568161	109398	1.87651
G 9	1864.3	CCDC86	Q9HGF5	D-R-S-K-K-R-F-S-Q-M-L-Q-D-K-P	3064666	267223	1183733	90808.9	2.58898
G10	1876.3	CDCA5	Q96FF9	P-R-R-S-P-R-I-S-F-F-L-E-K-E-N	2642813	342335	2300706	244807	1.1487
G11	1850.3	CENPA	P49450	M-G-P-R-R-R-S-R-K-P-E-A-P-R-R	1095485	511111	501780	337859	2.1832
G12	1887.3	CKAP2	Q8WNK9	F-L-T-P-V-R-R-S-R-R-L-Q-E-K-T	1056373	436123	163358	98011.2	6.46662
G13	1705	COBLL1	Q53SF7	L-Q-M-Q-K-R-V-S-G-H-Y-V-T-S-A	3188395	358515	1055747	54965.2	3.02004
G14	1774.1	DDA1	Q9BW61	K-A-S-N-R-R-P-S-V-Y-L-P-T-R-E	3165107	396309	1930421	92364.3	1.63959
G15	1694.9	AHNAK	QO9666	I-T-V-T-R-R-V-T-A-Y-T-V-D-V-T	290558	105912	98141.8	14895.5	2.96059
G16	1736.4	MKLP2	O95235	R-I-L-R-S-R-R-S-P-L-L-K-S-G-P	693695	435935	121934	60299.2	5.68909
G17	1775.2	DEK	P35659	K-K-K-V-E-R-L-T-M-Q-V-S-S-L-Q	1248169	225175	160154	12147.8	7.79355
G18	1781.1	Desmin	P35659	Y-S-S-S-Q-R-V-S-S-Y-R-R-T-F-G	3477094	1959707	824409	313944	4.21768
G19	1658.1	Desmin	P35659	R-V-S-S-Y-R-R-T-F-G-G-A-P-G-F	3550424	3151488	1168207	795195	3.03921
G20	1408.8	Desmin	P35659	V-Y-Q-V-S-R-T-S-G-G-A-G-G-L-G	1887267	378109	300822	23741.7	6.2737
G21	1546.1	Desmin	P35659	G-L-G-S-L-R-A-S-R-L-G-T-T-R-T	684747	174571	55470.4	29284.5	12.3444
I 1	1608.1	ARHGAP21	Q5T503	I-I-K-V-N-G-E-S-V-I-G-K-T-Y-S	5789.76	11877.2	28104	26301.6	0.206012
I 2	1741.4	ATM	Q13315	C-H-K-T-K-L-K-S-I-L-E-I-L-S-K	218210	249572	146430	172355	1.4902
I 3	1855.1	AurB	Q96GD4	M-A-Q-K-E-N-S-Y-P-W-P-Y-G-R-Q	35285.1	17734.3	21738	13735	1.6232
I 4	1617.9	AurB	Q96GD4	P-W-P-Y-G-R-Q-T-A-P-S-G-L-S-T	141772	137936	51605.9	34570.9	2.74721
I 5	1398.9	SPASTIN	Q9UBP0	A-L-M-A-A-K-R-S-S-G-A-A-P-A-P	1140924	1410051	409839	464629	2.78383
I 6	1398.9	SPASTIN	Q9UBP0	L-M-A-A-K-R-S-S-G-A-A-P-A-P-A	1223388	229795	359653	61560.5	3.40158
I 7	1622.1	CLIP1	P30622	L-D-A-L-R-K-A-S-S-E-G-K-S-E-M	80699.6	70880.1	23406.3	27022.3	3.44777
I 8	1806.1	CLIP1	P30622	K-A-R-Y-E-R-A-T-S-E-T-K-T-K-H	76290.3	538056	37526.8	192537	2.03296
I 9	1838.4	CLIP1	P30622	L-E-M-K-K-R-E-S-K-F-I-K-D-A-D	582579	108860	260864	34205.9	2.23327
I10	1712.2	AurB		A-P-S-L-R-R-K-T-M-C-G-T-L-D-Y	1947627	565865	1128730	142593	1.7255
I11	1791	Septin1	Q8WYJ6	P-V-R-G-R-R-Y-S-W-G-T-V-E-V-E	2865937	485999	2436606	193923	1.1762
I12	1685.1	Septin1	Q8WYJ6	P-G-A-R-D-R-A-S-R-S-K-L-S-R-Q	1345741	359322	309935	109146	4.34201
I13	1683.1	Septin1	Q8WYJ6	R-S-K-L-S-R-Q-S-A-T-E-I-P-L-P	1780641	751655	410618	117585	4.33649
I14	1536.9	NUSAP1	Q9BXS6	V-P-P-R-G-R-L-S-V-A-S-T-P-I-S	2783767	491935	894747	55941.5	3.11123
I15	1629.9	NUSAP1	Q9BXS6	T-P-I-S-Q-R-R-S-Q-G-R-S-C-G-P	1652177	2046421	271518	312220	6.08496
I16	1594.9	NUSAP1	Q9BXS6	A-K-T-G-V-R-F-S-A-A-T-K-D-N-E	678381	772182	85611.7	172985	7.92392
I17	1539.8	NUSAP1	Q9BXS6	T-K-T-P-A-R-K-S-A-H-V-T-V-S-G	445921	785150	40834.2	250987	10.9203
I18	1762.3	diaphanous 2 iso4	O60879	I-T-S-F-R-K-S-T-V-K-K-E-K-P-L	881184	794392	222038	359714	3.96861
I19	1604.9	diaphanous 2 iso4	O60879	C-L-E-S-L-R-V-S-L-T-S-N-P-V-S	1938201	603385	357144	77525	5.42695
I20	1604.1	diaphanous 2 iso4	O60879	H-I-N-N-I-K-P-S-I-I-A-V-T-L-A	122615	94885.8	9493.13	7709.76	12.9162
I21	1688.1	diaphanous 2 iso4	O60879	K-S-A-D-Q-K-T-T-L-L-H-F-I-A-D	17824.1	39085.6	7445.2	19484.7	2.39404
K 1	1660.8	ZWINT	O95229	P-T-R-P-Q-E-Q-S-T-G-D-T-M-G-R	6248.14	170335	22847.1	52931.1	0.273477
K 2	1678.8	ZWINT	O95229	T-R-P-Q-E-Q-S-T-G-D-T-M-G-R-D	49971.6	214348	42739.3	117995	1.16922
K 3	1562	ZWINT	O95229	M-G-R-D-P-G-V-S-F-K-A-V-G-L-Q	44556.3	599205	25722.3	515346	1.7322
K 4	1759.9	ZWINT	O95229	A-E-V-R-E-R-K-T-G-T-Q-Q-E-L-D	184622	408865	54546.7	283684	3.38466
K 5	1631	condensin1	Q15021	E-M-R-A-Q-R-R-T-A-A-A-S-A-V-L	202990	1168492	96963.2	836457	2.09347
K 6	1647.8	condensin1	Q15021	Q-E-K-N-P-R-E-S-T-G-N-M-V-T-G	1608852	243257	309112	130488	5.20475
K 7	1804	condensin1	Q15021	K-L-E-E-K-R-T-S-Q-E-D-P-K-E-S	335228	348643	142416	243635	2.35386
K 8	2006.4	condensin2	Q15003	E-R-L-Q-R-R-R-S-R-V-F-D-L-Q-F	3769481	703332	2621829	272225	1.43773
K 9	1774.3	condensin2	Q15003	F-D-V-Y-F-R-K-T-K-A-A-T-I-L-T	658051	686695	231530	265935	2.84218
K10	1621.1	H3	P68431	M-A-R-T-K-Q-T-A-R-K-S-T-G-G-K	3591069	3477375	1687991	1745480	2.12742
K11	1587	H3	P68431	T-K-Q-T-A-R-K-S-T-G-G-K-A-P-R	3353902	859161	1889989	251804	1.77456
K12	1385.8	H3	P68431	A-T-K-A-A-R-K-S-A-P-A-T-G-G-V	932720	462263	191415	127920	4.87276
K13	1587	H3	P68431	T-K-Q-T-A-R-K-S-T-G-G-K-A-P-R	3798784	733720	1530454	136322	2.48213
K14	1749.2	H3	P68431	V-I-H-A-K-R-V-T-I-M-P-K-D-I-Q	1081691	496953	220122	93732.1	4.91405
K15	1852.3	GFAP	P14136	M-E-R-R-R-I-T-S-A-A-R-R-S-Y-V	3483230	2693779	1106841	580333	3.147
K16	1615	GFAP	P14136	I-T-S-A-A-R-R-S-Y-V-S-S-G-E-M	1631747	603639	407097	127122	4.00825
K17	1563.1	GFAP	P14136	L-G-P-G-T-R-L-S-L-A-R-M-P-P-P	3622935	546632	2272486	240240	1.59426
K18	1772.1	GFAP	P14136	G-F-K-E-T-R-A-S-E-R-A-E-M-M-E	1242898	170802	493652	140657	2.51776
K19	1587	H3F3A	P84243	T-K-Q-T-A-R-K-S-T-G-G-K-A-P-R	3792167	661794	1347081	153273	2.8151
K20	1401.8	H3F3A	P84243	A-T-K-A-A-R-K-S-A-P-S-T-G-G-V	1246585	481237	88520.8	54799	14.0824
K21	1824.3	HDAC5	Q9UQL6	Q-K-V-A-E-R-R-S-S-P-L-L-R-R-K	1311127	776499	312192	278322	4.19975
M 1	1553.7	PAR3-alpha	Q9NPB6	S-S-R-S-G-R-E-S-V-S-T-A-S-D-Q	2567030	179534	639206	47147.6	4.01597
M 2	1781	plectin 1	Q15149	P-V-R-N-R-R-L-T-V-N-E-A-V-K-E	2867726	257657	1635904	172349	1.75299
M 3	1877.3	PPHLN1	Q8NEY8	R-D-G-F-R-R-K-S-F-Y-S-S-H-Y-A	3994202	1150824	4013792	821810	0.995119
M 4	1785.1	PTRF	Q6NZI2	S-R-D-K-L-R-K-S-F-T-P-D-H-V-V	3295309	1137778	2320917	550109	1.41983
M 5	1797.2	RASSF1 iso2	Q9NS23	T-S-V-R-R-R-T-S-F-Y-L-P-K-D-A	4293792	4046057	4257327	3352581	1.00857
M 6	1669	Rb	P06400	S-T-R-P-P-T-L-S-P-I-P-H-I-P-R	1333053	962518	1016283	516220	1.31169
M 7	1811.1	RBM14	Q96PK6	H-S-D-Y-A-R-Y-S-G-S-Y-N-D-Y-L	3082792	1132005	3008427	816002	1.02472
M 8	1722	RBM3	P98179	Q-G-G-Y-D-R-Y-S-G-G-N-Y-R-D-N	3237586	444811	2320415	208251	1.39526
M 9	1580.9	RBMX	P38159	G-Y-G-G-S-R-D-S-Y-S-S-S-R-S-D	2937783	1050355	2123004	598667	1.38379
M10	1840.2	RDBP	P18615	S-R-R-P-Q-R-K-S-L-Y-E-S-F-V-S	3206938	738835	2077474	530285	1.54367
M11	1792.1	RIF1	Q5UIP0	V-N-K-V-R-R-V-S-F-A-D-P-I-Y-Q	1323870	352272	841329	170430	1.57355
M12	1845.3	RPL21	P46778	K-H-S-K-S-R-D-S-F-L-K-R-V-K-E	3357877	547308	1625203	140547	2.06613
M13	1577.1	RPL8	P62917	R-G-K-L-A-R-A-S-G-N-Y-A-T-V-I	1618462	252302	386830	85960.5	4.18391
M14	1699	RPS10	P46783	G-E-R-P-A-R-L-T-R-G-E-A-D-R-D	2337046	259384	836243	56940.5	2.7947
M15	1808.2	SAS10	Q9NQZ2	R-K-E-E-Q-R-Y-S-G-E-L-S-G-I-R	1516908	227808	387096	89427.8	3.91869
M16	0	blank	blank	blank	580821	1026281	121957	280588	4.7625
M17	1614.9	KIF23	Q02241	N-G-S-R-K-R-R-S-S-T-V-A-P-A-Q	3503283	3720620	1491778	1844345	2.34839
M18	1770.9	KIF23	Q02241	N-T-H-L-N-R-E-S-S-R-S-H-S-V-F	1671233	1366957	446739	422015	3.74096
M19	1699.9	KIF23	Q02241	Q-P-Q-L-H-R-R-S-N-S-C-S-S-I-S	836634	529825	213672	175836	3.91551
M20	1922.4	KIF23	Q02241	I-R-L-R-H-R-R-S-R-S-A-G-D-R-W	1892750	763271	390431	467491	4.84785
M21	1922.4	KIF23 iso2	Q02241	I-R-L-R-H-R-R-S-R-S-A-G-D-R-W	1949780	476510	383741	149506	5.08098
O 1	1657.8	DNAPK	P78527	E-S-E-D-H-R-A-S-G-E-V-R-T-G-K	262826	66492.6	82140.3	64589.2	3.19971
O 2	1962.3	DSN1	Q9H410	R-Q-S-W-R-R-A-S-M-K-E-T-N-R-R	1888942	927144	659930	439113	2.86234
O 3	1801.1	DSN1	Q9H410	K-E-T-N-R-R-K-S-L-H-P-I-H-Q-G	3882375	536346	3005766	354787	1.29164
O 4	1573.9	EB3	Q9UPY8	M-Q-T-S-G-R-L-S-N-V-A-P-P-C-I	962161	248478	442965	154805	2.17209
O 5	1739.1	HMGN2	P05204	K-D-E-P-Q-R-R-S-A-R-L-S-A-K-P	2064696	1706062	958550	624751	2.15398
O 6	1663.1	HMGN2	P05204	Q-R-R-S-A-R-L-S-A-K-P-A-P-P-K	2293005	1886520	767952	867536	2.98587
O 7	1670.9	HP1 alpha	P45973	S-E-S-N-K-R-K-S-N-F-S-N-S-A-D	2324924	389728	1203440	248438	1.9319
O 8	1591.7	HSP90B	P08238	P-K-I-E-D-V-G-S-D-E-E-D-D-S-G	531671	787130	278534	629220	1.90882
O 9	1902.3	HSP90B	P08238	S-T-N-R-R-R-L-S-E-L-L-R-Y-H-T	3619098	653193	2713226	344730	1.33387
O10	1697	KI-67	P46013	Y-T-T-G-R-R-E-S-V-N-L-G-K-S-E	3716329	599420	3026053	335490	1.22811
O11	1692	KI-67	P46013	E-A-P-T-K-R-K-S-L-V-M-H-T-P-P	3008119	487692	1610270	159146	1.86808
O12	1499.8	KIBRA	Q8IX03	T-S-L-S-P-R-S-S-L-S-S-P-S-P-P	2147217	886791	880678	234782	2.43814
O13	1887.2	MgcRacGAP	Q9H0H5	W-T-R-S-R-R-K-T-G-T-L-Q-P-W-N	1874735	787036	649249	235342	2.88754
O14	1698.1	MgcRacGAP	Q9H0H5	E-T-G-L-Y-R-I-S-G-C-D-R-T-V-K	407488	303181	130830	124513	3.11464
O15	1548.9	MgcRacGAP	Q9H0H5	N-A-G-N-K-R-L-S-T-I-D-E-S-G-S	2282889	916549	844569	404173	2.70302
O16	1921.3	MgcRacGAP	Q9H0H5	K-K-R-E-K-R-R-S-T-S-R-Q-F-V-D	3834451	2389424	2625516	940938	1.46046
O17	1615.1	DDX3	O00571	R-S-K-S-S-R-F-S-G-G-F-G-A-R-D	4277874	2383177	3536714	849450	1.20956
O18	1816.2	DDX52	Q9YSR4	K-F-D-T-R-R-F-S-A-D-A-A-R-F-Q	3534663	779888	1705188	284665	2.07289
O19	1669.8	Nlp	Q942I6	W-D-S-E-D-F-G-S-P-Q-K-S-C-S-P	1005134	503962	450168	207094	2.2328
O20	1835.2	Nlp	Q942I6	Q-G-Y-R-E-R-L-S-L-L-R-S-E-V-E	3771758	686971	3416891	427103	1.10386
O21	1734	Nlp	Q942I6	R-L-P-K-N-R-H-S-P-S-W-S-P-D-G	689513	410316	317962	143535	2.16854
Q 1	1723.1	NSL1	Q96IY1	T-E-T-A-S-R-K-T-S-D-M-V-L-K-R	234287	223668	274065	246841	0.854862
Q 2	1735.1	PRC1	O43663	M-R-R-S-E-V-L-A-E-E-S-I-V-C-L	2822719	2659191	2919329	2790701	0.966907
Q 3	1813	PRC1	O43663	H-V-T-T-L-R-E-T-K-A-S-R-R-E-E	152264	74377.9	315775	304862	0.48219
Q 4	1652	CHMP4C	Q96CF2	M-S-S-T-A-R-R-S-R-A-A-S-S-Q-R	404259	223670	209467	162623	1.92994
Q 5	1712.2	AurB	Q96GD4	A-P-S-L-R-R-K-T-M-C-G-T-L-D-Y	2394021	207195	1443620	175068	1.65835
Q 6	1777.3	SH2D4A	Q9H788	R-E-D-Y-K-R-L-S-L-G-A-Q-K-G-R	4177114	835597	4044639	710425	1.03275
Q 7	1830	SPT16	Q9Y5B9	E-E-A-K-R-R-L-T-E-Q-K-G-E-Q-Q	1270107	142303	964359	136317	1.31705
Q 8	1745.2	SSH3	Q8TE77	S-R-L-Q-R-R-Q-S-F-A-V-L-R-G-A	4094785	1029584	3965298	764098	1.03266
Q 9	1820.3	survivin	O15392	K-N-K-I-A-K-E-T-N-N-K-K-K-E-F	1054190	472324	796602	413183	1.32336
Q10	1610.1	vimentin	P08670	S-A-V-R-L-R-S-S-V-P-G-V-R-L-L	1879686	483844	421329	216229	4.46133
Q11	1425.1	YY1	P25490	G-K-K-S-G-K-K-S-Y-L-S-G-G-A-G	1149098	606339	359453	285487	3.1968
Q12	1799.3	NSBP1	P82970	R-Q-E-P-K-R-R-S-A-R-L-S-A-M-L	3826748	3635323	1789177	1490619	2.13883
Q13	1685.2	NSBP1	P82970	K-R-R-S-A-R-L-S-A-M-L-V-P-V-T	3975351	3259963	2319214	1297696	1.71409
Q14	1876.4	NSUN2	Q08J23	S-R-K-I-L-R-K-S-P-H-L-E-K-F-H	1055149	497395	415400	184340	2.54008
Q15	1690.1	MPHOSPH10	O00566	K-E-S-L-K-R-V-T-F-A-L-P-D-D-A	3965309	1565935	3071833	705008	1.29086
Q16	1768.1	MRLC2	O14950	K-R-P-Q-R-A-T-S-N-V-F-A-M-F-D	3332323	856911	2047129	507914	1.6278
Q17	1682.3	MybBP1A	Q9BQG0	A-R-K-K-A-R-L-S-L-V-I-R-S-P-S	2716228	638206	1552616	215537	1.74945
Q18	1504.9	NAGK	Q9UJ70	R-S-L-G-L-S-L-S-G-G-D-Q-E-D-A	3356602	3051516	1591562	1410718	2.109
Q19	1715.1	K8	P05787	M-S-I-R-V-T-Q-K-S-Y-K-V-S-T-S	743245	684448	350578	261095	2.12006
Q20	1724.1	LMO7	Q8WWI1	D-M-S-Y-R-R-I-S-A-V-E-P-K-T-A	2611882	241918	783557	73736.1	3.33337
Q21	1939.4	LMO7	Q8WWI1	K-W-K-D-R-R-K-S-Y-T-S-D-L-Q-K	2988939	460235	1697561	92952.9	1.76073

## Sheet: Aurora B substrate array - hits
Heatmap position	Array position	Peptide MW	Protein	Accession no.	Peptide sequence	Spot Intensity (A.U.)				Ratio (WT:A)
						Aurora B Wild type (2P)		Aurora B S227A
							peptide s>A		peptide s>A
A1	A 2	1712.2	AurB	Q96GD4	A-P-S-L-R-R-K-T-M-C-G-T-L-D-Y	1543472	220274	734446	127138	2.10155
A2	A 4	2004.4	INCENP	Q9NQ57	R-R-K-K-R-R-I-S-Y-V-Q-D-E-N-R	3880472	520555	1468349	129974	2.64275
A3	A 8	1786	INCENP	Q9NQ57	P-R-Y-H-K-R-T-S-S-A-V-W-N-S-P	2555293	705806	828012	112474	3.08606
A4	A11	2004.4	INCENP	Q9NQ57	R-R-K-K-R-R-I-S-Y-V-Q-D-E-N-R	3864456	1124555	1776695	148582	2.17508
A5	A14	1804.3	INCENP	Q9NQ57	S-R-R-K-S-R-S-S-Q-L-S-S-R-R-L	3979883	3710433	1709009	1592981	2.32877
A6	A15	1469.9	INCENP	Q9NQ57	G-S-V-L-R-R-V-T-R-A-A-A-A-A-A	1234567	559464	268138	121637	4.60422
A7	A16	1422.9	HEC1	O14777	M-K-R-S-S-V-S-S-G-G-A-G-V-I-S	2783169	1197852	1049446	262002	2.65204
A8	A17	1577	HEC1	O14777	S-G-G-A-G-R-L-S-M-Q-E-L-R-S-Q	1196705	300038	354703	52008.5	3.37382
A9	A19	1693.1	HEC1	O14777	P-T-S-E-R-K-V-S-L-F-G-K-R-T-S	2538825	1926601	325914	162375	7.78986
A10	C 1	1752	CITRON K	O14578	T-R-L-H-R-R-V-S-E-V-E-A-V-L-S	2887724	282796	901084	47733.8	3.20472
A11	C 2	1794.2	CITRON K	O14578	L-V-S-A-R-R-R-S-D-L-Y-E-S-E-L	2480617	484063	1927327	188866	1.28708
B1	C 3	1829.1	CITRON K	O14578	Y-E-S-E-L-R-E-S-R-L-A-A-E-E-F	1916110	621058	832851	157352	2.30066
B2	C 4	1881.1	CITRON K	O14578	E-A-E-E-R-R-H-S-L-E-N-K-V-K-R	2356613	342940	741829	160818	3.17676
B3	C 9	1816.9	BRUCE	Q9NR09	S-E-A-N-R-R-E-T-F-T-S-W-P-H-V	1886773	162068	440200	33140.8	4.28617
B4	C11	1637.9	BRUCE	Q9NR09	N-T-S-G-T-R-K-S-E-N-L-R-G-C-D	1121245	114280	186012	25956.8	6.0278
B5	C13	1762.1	BRUCE	Q9NR09	Q-L-P-M-H-R-R-T-E-G-V-L-D-I-P	664294	155260	233945	52726.7	2.83953
B6	C14	1566.9	BRUCE	Q9NR09	T-Q-S-L-N-R-S-S-K-G-S-S-S-L-D	827789	312911	267960	136807	3.08923
B7	C15	1699.8	BRUCE	Q9NR09	R-E-Y-S-A-R-V-S-V-T-T-N-T-T-D	1098960	262308	356256	62661	3.08475
B8	C17	1600.1	Borealin	Q53HL2	P-S-K-K-R-T-Q-S-I-Q-G-K-G-K-G	518562	308081	140390	137434	3.69371
B9	C18	1587	Borealin	Q53HL2	K-G-K-G-K-R-S-S-R-A-N-T-V-T-P	1442578	284667	127412	41671.4	11.3222
B10	E 2	1742.1	NuMA-1	Q14980	Q-E-T-L-R-R-A-S-M-Q-P-I-Q-I-A	2259454	166053	792617	67215.4	2.85063
B11	E 3	1765.2	NuMA-1	Q14980	K-Q-A-D-R-R-Q-S-M-A-F-S-I-L-N	3484268	404817	2098829	158641	1.6601
C1	E12	1506.8	NuMA-1	Q14980	T-R-S-S-A-R-R-S-Q-A-G-V-S-S-G	1067325	518361	227565	80165.9	4.69019
C2	E13	1742.1	NuMA-1	Q14980	Q-E-T-L-R-R-A-S-M-Q-P-I-Q-I-A	1971314	331557	738716	87691.5	2.66857
C3	E14	1765.2	NuMA-1	Q14980	K-Q-A-D-R-R-Q-S-M-A-F-S-I-L-N	3166098	386574	2083178	173486	1.51984
C4	E15	1753.2	KIF2C	Q99661	I-Q-K-Q-K-R-R-S-V-N-S-K-I-P-A	2412798	620056	442831	70624.4	5.44858
C5	E18	1779.2	KIF2C	Q99661	R-S-R-S-T-R-M-S-T-V-S-E-L-R-I	2381293	990178	385653	110942	6.1747
C6	E19	1746	KIF2C	Q99661	V-N-S-V-R-R-K-S-C-L-V-K-E-V-E	2433035	527363	795903	56330.1	3.05695
C7	E20	1735.1	KIF2C	Q99661	L-T-Q-V-L-R-D-S-F-I-G-E-N-S-R	1720239	226231	489277	15362.7	3.51588
C8	G 3	1815.9	p53	P04367	D-R-N-T-F-R-H-S-V-V-V-P-Y-E-P	2263089	102703	385123	30946.2	5.87628
C9	G 6	1901.3	C19orf21	Q8IVT2	R-R-E-R-G-R-P-S-L-Y-V-Q-R-D-I	3517290	450087	2867274	217539	1.2267
C10	G 7	1855.3	CASC5	Q8NG31	R-P-V-R-R-R-H-S-S-I-L-K-P-P-R	3500543	1014034	1821109	179284	1.9222
C11	G 8	1749.2	CASC5	Q8NG31	K-K-N-S-R-R-V-S-F-A-D-T-I-K-V	2942667	397844	1568161	109398	1.87651
D1	G 9	1864.3	CCDC86	Q9HGF5	D-R-S-K-K-R-F-S-Q-M-L-Q-D-K-P	3064666	267223	1183733	90808.9	2.58898
D2	G10	1876.3	CDCA5	Q96FF9	P-R-R-S-P-R-I-S-F-F-L-E-K-E-N	2642813	342335	2300706	244807	1.1487
D3	G11	1850.3	CENPA	P49450	M-G-P-R-R-R-S-R-K-P-E-A-P-R-R	1095485	511111	501780	337859	2.1832
D4	G13	1705	COBLL1	Q53SF7	L-Q-M-Q-K-R-V-S-G-H-Y-V-T-S-A	3188395	358515	1055747	54965.2	3.02004
D5	G14	1774.1	DDA1	Q9BW61	K-A-S-N-R-R-P-S-V-Y-L-P-T-R-E	3165107	396309	1930421	92364.3	1.63959
D6	G18	1781.1	Desmin	P35659	Y-S-S-S-Q-R-V-S-S-Y-R-R-T-F-G	3477094	1959707	824409	313944	4.21768
D7	G20	1408.8	Desmin	P35659	V-Y-Q-V-S-R-T-S-G-G-A-G-G-L-G	1887267	378109	300822	23741.7	6.2737
D8	G21	1546.1	Desmin	P35659	G-L-G-S-L-R-A-S-R-L-G-T-T-R-T	684747	174571	55470.4	29284.5	12.3444
D9	I 6	1398.9	SPASTIN	Q9UBP0	L-M-A-A-K-R-S-S-G-A-A-P-A-P-A	1223388	229795	359653	61560.5	3.40158
D10	I 9	1838.4	CLIP1	P30622	L-E-M-K-K-R-E-S-K-F-I-K-D-A-D	582579	108860	260864	34205.9	2.23327
D11	I10	1712.2	AurB	Q96GD4	A-P-S-L-R-R-K-T-M-C-G-T-L-D-Y	1947627	565865	1128730	142593	1.7255
E1	I11	1791	Septin1	Q8WYJ6	P-V-R-G-R-R-Y-S-W-G-T-V-E-V-E	2865937	485999	2436606	193923	1.1762
E2	I12	1685.1	Septin1	Q8WYJ6	P-G-A-R-D-R-A-S-R-S-K-L-S-R-Q	1345741	359322	309935	109146	4.34201
E3	I13	1683.1	Septin1	Q8WYJ6	R-S-K-L-S-R-Q-S-A-T-E-I-P-L-P	1780641	751655	410618	117585	4.33649
E4	I14	1536.9	NUSAP1	Q9BXS6	V-P-P-R-G-R-L-S-V-A-S-T-P-I-S	2783767	491935	894747	55941.5	3.11123
E5	I19	1604.9	diaphanous 2 iso4	O60879	C-L-E-S-L-R-V-S-L-T-S-N-P-V-S	1938201	603385	357144	77525	5.42695
E6	K 4	1759.9	ZWINT	O95229	A-E-V-R-E-R-K-T-G-T-Q-Q-E-L-D	184622	408865	54546.7	283684	3.38466
E7	K 6	1647.8	condensin1	Q15021	Q-E-K-N-P-R-E-S-T-G-N-M-V-T-G	1608852	243257	309112	130488	5.20475
E8	K 8	2006.4	condensin2	Q15003	E-R-L-Q-R-R-R-S-R-V-F-D-L-Q-F	3769481	703332	2621829	272225	1.43773
E9	K11	1587	H3	P68431	T-K-Q-T-A-R-K-S-T-G-G-K-A-P-R	3353902	859161	1889989	251804	1.77456
E10	K12	1385.8	H3	P68431	A-T-K-A-A-R-K-S-A-P-A-T-G-G-V	932720	462263	191415	127920	4.87276
E11	K13	1587	H3	P68431	T-K-Q-T-A-R-K-S-T-G-G-K-A-P-R	3798784	733720	1530454	136322	2.48213
F1	K16	1615	GFAP	P14136	I-T-S-A-A-R-R-S-Y-V-S-S-G-E-M	1631747	603639	407097	127122	4.00825
F2	K17	1563.1	GFAP	P14136	L-G-P-G-T-R-L-S-L-A-R-M-P-P-P	3622935	546632	2272486	240240	1.59426
F3	K19	1587	H3F3A	P84243	T-K-Q-T-A-R-K-S-T-G-G-K-A-P-R	3792167	661794	1347081	153273	2.8151
F4	K20	1401.8	H3F3A	P84243	A-T-K-A-A-R-K-S-A-P-S-T-G-G-V	1246585	481237	88520.8	54799	14.0824
F5	M 1	1553.7	PAR3-alpha	Q9NPB6	S-S-R-S-G-R-E-S-V-S-T-A-S-D-Q	2567030	179534	639206	47147.6	4.01597
F6	M 2	1781	plectin 1	Q15149	P-V-R-N-R-R-L-T-V-N-E-A-V-K-E	2867726	257657	1635904	172349	1.75299
F7	M 3	1877.3	PPHLN1	Q8NEY8	R-D-G-F-R-R-K-S-F-Y-S-S-H-Y-A	3994202	1150824	4013792	821810	0.995119
F8	M 4	1785.1	PTRF	Q6NZI2	S-R-D-K-L-R-K-S-F-T-P-D-H-V-V	3295309	1137778	2320917	550109	1.41983
F9	M 7	1811.1	RBM14	Q96PK6	H-S-D-Y-A-R-Y-S-G-S-Y-N-D-Y-L	3082792	1132005	3008427	816002	1.02472
F10	M 8	1722	RBM3	P98179	Q-G-G-Y-D-R-Y-S-G-G-N-Y-R-D-N	3237586	444811	2320415	208251	1.39526
F11	M 9	1580.9	RBMX	P38159	G-Y-G-G-S-R-D-S-Y-S-S-S-R-S-D	2937783	1050355	2123004	598667	1.38379
G1	M10	1840.2	RDBP	P18615	S-R-R-P-Q-R-K-S-L-Y-E-S-F-V-S	3206938	738835	2077474	530285	1.54367
G2	M11	1792.1	RIF1	Q5UIP0	V-N-K-V-R-R-V-S-F-A-D-P-I-Y-Q	1323870	352272	841329	170430	1.57355
G3	M12	1845.3	RPL21	P46778	K-H-S-K-S-R-D-S-F-L-K-R-V-K-E	3357877	547308	1625203	140547	2.06613
G4	M13	1577.1	RPL8	P62917	R-G-K-L-A-R-A-S-G-N-Y-A-T-V-I	1618462	252302	386830	85960.5	4.18391
G5	M14	1699	RPS10	P46783	G-E-R-P-A-R-L-T-R-G-E-A-D-R-D	2337046	259384	836243	56940.5	2.7947
G6	M15	1808.2	SAS10	Q9NQZ2	R-K-E-E-Q-R-Y-S-G-E-L-S-G-I-R	1516908	227808	387096	89427.8	3.91869
G7	M18	1770.9	KIF23	Q02241	N-T-H-L-N-R-E-S-S-R-S-H-S-V-F	1671233	1366957	446739	422015	3.74096
G8	M19	1699.9	KIF23	Q02241	Q-P-Q-L-H-R-R-S-N-S-C-S-S-I-S	836634	529825	213672	175836	3.91551
G9	M20	1922.4	KIF23	Q02241	I-R-L-R-H-R-R-S-R-S-A-G-D-R-W	1892750	763271	390431	467491	4.84785
G10	M21	1922.4	KIF23 iso2	Q02241	I-R-L-R-H-R-R-S-R-S-A-G-D-R-W	1949780	476510	383741	149506	5.08098
G11	O 2	1962.3	DSN1	Q9H410	R-Q-S-W-R-R-A-S-M-K-E-T-N-R-R	1888942	927144	659930	439113	2.86234
H1	O 3	1801.1	DSN1	Q9H410	K-E-T-N-R-R-K-S-L-H-P-I-H-Q-G	3882375	536346	3005766	354787	1.29164
H2	O 6	1663.1	HMGN2	P05204	Q-R-R-S-A-R-L-S-A-K-P-A-P-P-K	2293005	1886520	767952	867536	2.98587
H3	O 7	1670.9	HP1 alpha	P45973	S-E-S-N-K-R-K-S-N-F-S-N-S-A-D	2324924	389728	1203440	248438	1.9319
H4	O 9	1902.3	HSP90B	P08238	S-T-N-R-R-R-L-S-E-L-L-R-Y-H-T	3619098	653193	2713226	344730	1.33387
H5	O10	1697	KI-67	P46013	Y-T-T-G-R-R-E-S-V-N-L-G-K-S-E	3716329	599420	3026053	335490	1.22811
H6	O11	1692	KI-67	P46013	E-A-P-T-K-R-K-S-L-V-M-H-T-P-P	3008119	487692	1610270	159146	1.86808
H7	O12	1499.8	KIBRA	Q8IX03	T-S-L-S-P-R-S-S-L-S-S-P-S-P-P	2147217	886791	880678	234782	2.43814
H8	O13	1887.2	MgcRacGAP	Q9H0H5	W-T-R-S-R-R-K-T-G-T-L-Q-P-W-N	1874735	787036	649249	235342	2.88754
H9	O15	1548.9	MgcRacGAP	Q9H0H5	N-A-G-N-K-R-L-S-T-I-D-E-S-G-S	2282889	916549	844569	404173	2.70302
H10	O16	1921.3	MgcRacGAP	Q9H0H5	K-K-R-E-K-R-R-S-T-S-R-Q-F-V-D	3834451	2389424	2625516	940938	1.46046
H11	O17	1615.1	DDX3	O00571	R-S-K-S-S-R-F-S-G-G-F-G-A-R-D	4277874	2383177	3536714	849450	1.20956
I1	O18	1816.2	DDX52	Q9YSR4	K-F-D-T-R-R-F-S-A-D-A-A-R-F-Q	3534663	779888	1705188	284665	2.07289
I2	O20	1835.2	Nlp	Q942I6	Q-G-Y-R-E-R-L-S-L-L-R-S-E-V-E	3771758	686971	3416891	427103	1.10386
I3	Q 5	1712.2	AurB	Q96GD4	A-P-S-L-R-R-K-T-M-C-G-T-L-D-Y	2394021	207195	1443620	175068	1.65835
I4	Q 6	1777.3	SH2D4A	Q9H788	R-E-D-Y-K-R-L-S-L-G-A-Q-K-G-R	4177114	835597	4044639	710425	1.03275
I5	Q 8	1745.2	SSH3	Q9Y5B9	S-R-L-Q-R-R-Q-S-F-A-V-L-R-G-A	4094785	1029584	3965298	764098	1.03266
I6	Q10	1610.1	vimentin	P08670	S-A-V-R-L-R-S-S-V-P-G-V-R-L-L	1879686	483844	421329	216229	4.46133
I7	Q15	1690.1	MPHOSPH10	O00566	K-E-S-L-K-R-V-T-F-A-L-P-D-D-A	3965309	1565935	3071833	705008	1.29086
I8	Q16	1768.1	MRLC2	O14950	K-R-P-Q-R-A-T-S-N-V-F-A-M-F-D	3332323	856911	2047129	507914	1.6278
I9	Q17	1682.3	MybBP1A	Q9BQG0	A-R-K-K-A-R-L-S-L-V-I-R-S-P-S	2716228	638206	1552616	215537	1.74945
I10	Q20	1724.1	LMO7	Q8WWI1	D-M-S-Y-R-R-I-S-A-V-E-P-K-T-A	2611882	241918	783557	73736.1	3.33337
I11	Q21	1939.4	LMO7	Q8WWI1	K-W-K-D-R-R-K-S-Y-T-S-D-L-Q-K	2988939	460235	1697561	92952.9	1.76073

## Sheet: AurB substrate array -ranked
Heatmap position	Array position	Peptide MW	Protein	Accession no.	Peptide sequence	Phosphosite	Spot Intensity (A.U.)				Ratio (WT:A)
							Aurora B Wild type (2P)		Aurora B S227A
								peptide s>A		peptide s>A
F4	K20	1401.8	H3F3A	P84243	A-T-K-A-A-R-K-S-A-P-S-T-G-G-V	s28	1246585	481237	88520.8	54799	14.0824	1
D8	G21	1546.1	Desmin	P17661	G-L-G-S-L-R-A-S-R-L-G-T-T-R-T	S70	684747	174571	55470.4	29284.5	12.3444	0.876581
B9	C18	1587	Borealin	Q53HL2	K-G-K-G-K-R-S-S-R-A-N-T-V-T-P	s165	1442578	284667	127412	41671.4	11.3222	0.803993
A9	A19	1693.1	HEC1	O14777	P-T-S-E-R-K-V-S-L-F-G-K-R-T-S	s55	2538825	1926601	325914	162375	7.78986	0.553163
D7	G20	1408.8	Desmin	P17661	V-Y-Q-V-S-R-T-S-G-G-A-G-G-L-G	s60	1887267	378109	300822	23741.7	6.2737	0.445499
C5	E18	1779.2	KIF2C	Q99661	R-S-R-S-T-R-M-S-T-V-S-E-L-R-I	s115	2381293	990178	385653	110942	6.1747	0.438469
B4	C11	1637.9	BRUCE	Q9NR09	N-T-S-G-T-R-K-S-E-N-L-R-G-C-D	s1287	1121245	114280	186012	25956.8	6.0278	0.428038
C8	G 3	1815.9	p53	P04367	D-R-N-T-F-R-H-S-V-V-V-P-Y-E-P	s215	2263089	102703	385123	30946.2	5.87628	0.417278
C4	E15	1753.2	KIF2C	Q99661	I-Q-K-Q-K-R-R-S-V-N-S-K-I-P-A	s95	2412798	620056	442831	70624.4	5.44858	0.386907
E5	I19	1604.9	diaphanous 2 iso4	O60879	C-L-E-S-L-R-V-S-L-T-S-N-P-V-S	s196	1938201	603385	357144	77525	5.42695	0.385371
E7	K 6	1647.8	condensin1	Q15021	Q-E-K-N-P-R-E-S-T-G-N-M-V-T-G	s585	1608852	243257	309112	130488	5.20475	0.369593
G10	M21	1922.4	KIF23 iso2	Q02241	I-R-L-R-H-R-R-S-R-S-A-G-D-R-W	s708	1949780	476510	383741	149506	5.08098	0.360803
E10	K12	1385.8	H3	P68431	A-T-K-A-A-R-K-S-A-P-A-T-G-G-V	s28	932720	462263	191415	127920	4.87276	0.346018
G9	M20	1922.4	KIF23	Q02241	I-R-L-R-H-R-R-S-R-S-A-G-D-R-W	s812	1892750	763271	390431	467491	4.84785	0.344249
C1	E12	1506.8	NuMA-1	Q14980	T-R-S-S-A-R-R-S-Q-A-G-V-S-S-G	s965	1067325	518361	227565	80165.9	4.69019	0.333053
A6	A15	1469.9	INCENP	Q9NQ57	G-S-V-L-R-R-V-T-R-A-A-A-A-A-A	s128	1234567	559464	268138	121637	4.60422	0.326949
I6	Q10	1610.1	vimentin	P08670	S-A-V-R-L-R-S-S-V-P-G-V-R-L-L	s73	1879686	483844	421329	216229	4.46133	0.316801
E2	I12	1685.1	Septin1	Q8WYJ6	P-G-A-R-D-R-A-S-R-S-K-L-S-R-Q	s307	1345741	359322	309935	109146	4.34201	0.308329
E3	I13	1683.1	Septin1	Q8WYJ6	R-S-K-L-S-R-Q-S-A-T-E-I-P-L-P	s315	1780641	751655	410618	117585	4.33649	0.307937
B3	C 9	1816.9	BRUCE	Q9NR09	S-E-A-N-R-R-E-T-F-T-S-W-P-H-V	t292	1886773	162068	440200	33140.8	4.28617	0.304364
D6	G18	1781.1	Desmin	P17661	Y-S-S-S-Q-R-V-S-S-Y-R-R-T-F-G	s12	3477094	1959707	824409	313944	4.21768	0.2995
G4	M13	1577.1	RPL8	P62917	R-G-K-L-A-R-A-S-G-N-Y-A-T-V-I	s130	1618462	252302	386830	85960.5	4.18391	0.297102
F5	M 1	1553.7	PAR3-alpha	Q9NPB6	S-S-R-S-G-R-E-S-V-S-T-A-S-D-Q	s962	2567030	179534	639206	47147.6	4.01597	0.285176
F1	K16	1615	GFAP	P14136	I-T-S-A-A-R-R-S-Y-V-S-S-G-E-M	s13	1631747	603639	407097	127122	4.00825	0.284628
G6	M15	1808.2	SAS10	Q9NQZ2	R-K-E-E-Q-R-Y-S-G-E-L-S-G-I-R	s462	1516908	227808	387096	89427.8	3.91869	0.278268
G8	M19	1699.9	KIF23	Q02241	Q-P-Q-L-H-R-R-S-N-S-C-S-S-I-S	s714	836634	529825	213672	175836	3.91551	0.278042
G7	M18	1770.9	KIF23	Q02241	N-T-H-L-N-R-E-S-S-R-S-H-S-V-F	s298	1671233	1366957	446739	422015	3.74096	0.265648
B8	C17	1600.1	Borealin	Q53HL2	P-S-K-K-R-T-Q-S-I-Q-G-K-G-K-G	s154	518562	308081	140390	137434	3.69371	0.262293
C7	E20	1735.1	KIF2C	Q99661	L-T-Q-V-L-R-D-S-F-I-G-E-N-S-R	s551	1720239	226231	489277	15362.7	3.51588	0.249665
D9	I 6	1398.9	SPASTIN	Q9UBP0	L-M-A-A-K-R-S-S-G-A-A-P-A-P-A	s93	1223388	229795	359653	61560.5	3.40158	0.241548
E6	K 4	1759.9	ZWINT	O95229	A-E-V-R-E-R-K-T-G-T-Q-Q-E-L-D	t179	184622	408865	54546.7	283684	3.38466	0.240347
A8	A17	1577	HEC1	O14777	S-G-G-A-G-R-L-S-M-Q-E-L-R-S-Q	s15	1196705	300038	354703	52008.5	3.37382	0.239577
I10	Q20	1724.1	LMO7	Q8WWI1	D-M-S-Y-R-R-I-S-A-V-E-P-K-T-A	s300	2611882	241918	783557	73736.1	3.33337	0.236704
A10	C 1	1752	CITRON K	O14578	T-R-L-H-R-R-V-S-E-V-E-A-V-L-S	s480	2887724	282796	901084	47733.8	3.20472	0.227569
B2	C 4	1881.1	CITRON K	O14578	E-A-E-E-R-R-H-S-L-E-N-K-V-K-R	s699	2356613	342940	741829	160818	3.17676	0.225584
E4	I14	1536.9	NUSAP1	Q9BXS6	V-P-P-R-G-R-L-S-V-A-S-T-P-I-S	s240	2783767	491935	894747	55941.5	3.11123	0.220931
B6	C14	1566.9	BRUCE	Q9NR09	T-Q-S-L-N-R-S-S-K-G-S-S-S-L-D	s2217	827789	312911	267960	136807	3.08923	0.219368
A3	A 8	1786	INCENP	Q9NQ57	P-R-Y-H-K-R-T-S-S-A-V-W-N-S-P	s893	2555293	705806	828012	112474	3.08606	0.219143
B7	C15	1699.8	BRUCE	Q9NR09	R-E-Y-S-A-R-V-S-V-T-T-N-T-T-D	s2946	1098960	262308	356256	62661	3.08475	0.21905
C6	E19	1746	KIF2C	Q99661	V-N-S-V-R-R-K-S-C-L-V-K-E-V-E	s192	2433035	527363	795903	56330.1	3.05695	0.217076
D4	G13	1705	COBLL1	Q53SF7	L-Q-M-Q-K-R-V-S-G-H-Y-V-T-S-A	s955	3188395	358515	1055747	54965.2	3.02004	0.214455
H2	O 6	1663.1	HMGN2	P05204	Q-R-R-S-A-R-L-S-A-K-P-A-P-P-K	s29	2293005	1886520	767952	867536	2.98587	0.212028
H8	O13	1887.2	MgcRacGAP	Q9H0H5	W-T-R-S-R-R-K-T-G-T-L-Q-P-W-N	t249	1874735	787036	649249	235342	2.88754	0.205046
G11	O 2	1962.3	DSN1	Q9H410	R-Q-S-W-R-R-A-S-M-K-E-T-N-R-R	s100	1888942	927144	659930	439113	2.86234	0.203256
B10	E 2	1742.1	NuMA-1	Q14980	Q-E-T-L-R-R-A-S-M-Q-P-I-Q-I-A	s1969	2259454	166053	792617	67215.4	2.85063	0.202425
B5	C13	1762.1	BRUCE	Q9NR09	Q-L-P-M-H-R-R-T-E-G-V-L-D-I-P	t2159	664294	155260	233945	52726.7	2.83953	0.201637
F3	K19	1587	H3F3A	P84243	T-K-Q-T-A-R-K-S-T-G-G-K-A-P-R	s10	3792167	661794	1347081	153273	2.8151	0.199902
G5	M14	1699	RPS10	P46783	G-E-R-P-A-R-L-T-R-G-E-A-D-R-D	t118	2337046	259384	836243	56940.5	2.7947	0.198453
H9	O15	1548.9	MgcRacGAP	Q9H0H5	N-A-G-N-K-R-L-S-T-I-D-E-S-G-S	s144	2282889	916549	844569	404173	2.70302	0.191943
C2	E13	1742.1	NuMA-1	Q14980	Q-E-T-L-R-R-A-S-M-Q-P-I-Q-I-A	s1047	1971314	331557	738716	87691.5	2.66857	0.189497
A7	A16	1422.9	HEC1	O14777	M-K-R-S-S-V-S-S-G-G-A-G-V-I-S	s5	2783169	1197852	1049446	262002	2.65204	0.188323
A2	A 4	2004.4	INCENP	Q9NQ57	R-R-K-K-R-R-I-S-Y-V-Q-D-E-N-R	s72	3880472	520555	1468349	129974	2.64275	0.187663
D1	G 9	1864.3	CCDC86	Q9HGF5	D-R-S-K-K-R-F-S-Q-M-L-Q-D-K-P	s255	3064666	267223	1183733	90808.9	2.58898	0.183845
E11	K13	1587	H3	P68431	T-K-Q-T-A-R-K-S-T-G-G-K-A-P-R	s10	3798784	733720	1530454	136322	2.48213	0.176257
H7	O12	1499.8	KIBRA	Q8IX03	T-S-L-S-P-R-S-S-L-S-S-P-S-P-P	s539	2147217	886791	880678	234782	2.43814	0.173134
A5	A14	1804.3	INCENP	Q9NQ57	S-R-R-K-S-R-S-S-Q-L-S-S-R-R-L	s97	3979883	3710433	1709009	1592981	2.32877	0.165367
B1	C 3	1829.1	CITRON K	O14578	Y-E-S-E-L-R-E-S-R-L-A-A-E-E-F	s592	1916110	621058	832851	157352	2.30066	0.163372
D10	I 9	1838.4	CLIP1	P30622	L-E-M-K-K-R-E-S-K-F-I-K-D-A-D	s1218	582579	108860	260864	34205.9	2.23327	0.158586
D3	G11	1850.3	CENPA	P49450	M-G-P-R-R-R-S-R-K-P-E-A-P-R-R	s7	1095485	511111	501780	337859	2.1832	0.15503
A4	A11	2004.4	INCENP	Q9NQ57	R-R-K-K-R-R-I-S-Y-V-Q-D-E-N-R	s75	3864456	1124555	1776695	148582	2.17508	0.154454
A1	A 2	1712.2	AurB	Q96GD4	A-P-S-L-R-R-K-T-M-C-G-T-L-D-Y	t232	1543472	220274	734446	127138	2.10155	0.149232
I1	O18	1816.2	DDX52	Q9YSR4	K-F-D-T-R-R-F-S-A-D-A-A-R-F-Q	s22	3534663	779888	1705188	284665	2.07289	0.147197
G3	M12	1845.3	RPL21	P46778	K-H-S-K-S-R-D-S-F-L-K-R-V-K-E	s104	3357877	547308	1625203	140547	2.06613	0.146717
H3	O 7	1670.9	HP1 alpha	P45973	S-E-S-N-K-R-K-S-N-F-S-N-S-A-D	s92	2324924	389728	1203440	248438	1.9319	0.137185
C10	G 7	1855.3	CASC5	Q8NG31	R-P-V-R-R-R-H-S-S-I-L-K-P-P-R	s24	3500543	1014034	1821109	179284	1.9222	0.136497
C11	G 8	1749.2	CASC5	Q8NG31	K-K-N-S-R-R-V-S-F-A-D-T-I-K-V	s60	2942667	397844	1568161	109398	1.87651	0.133252
H6	O11	1692	KI-67	P46013	E-A-P-T-K-R-K-S-L-V-M-H-T-P-P	s538	3008119	487692	1610270	159146	1.86808	0.132654
E9	K11	1587	H3	P68431	T-K-Q-T-A-R-K-S-T-G-G-K-A-P-R	s10	3353902	859161	1889989	251804	1.77456	0.126013
I11	Q21	1939.4	LMO7	Q8WWI1	K-W-K-D-R-R-K-S-Y-T-S-D-L-Q-K	s751	2988939	460235	1697561	92952.9	1.76073	0.12503
F6	M 2	1781	plectin 1	Q15149	P-V-R-N-R-R-L-T-V-N-E-A-V-K-E	t2886	2867726	257657	1635904	172349	1.75299	0.124481
I9	Q17	1682.3	MybBP1A	Q9BQG0	A-R-K-K-A-R-L-S-L-V-I-R-S-P-S	s1303	2716228	638206	1552616	215537	1.74945	0.12423
D11	I10	1712.2	AurB	Q96GD4	A-P-S-L-R-R-K-T-M-C-G-T-L-D-Y	t232	1947627	565865	1128730	142593	1.7255	0.122529
B11	E 3	1765.2	NuMA-1	Q14980	K-Q-A-D-R-R-Q-S-M-A-F-S-I-L-N	s1125	3484268	404817	2098829	158641	1.6601	0.117885
I3	Q 5	1712.2	AurB	Q96GD4	A-P-S-L-R-R-K-T-M-C-G-T-L-D-Y	t232	2394021	207195	1443620	175068	1.65835	0.11776
D5	G14	1774.1	DDA1	Q9BW61	K-A-S-N-R-R-P-S-V-Y-L-P-T-R-E	s33	3165107	396309	1930421	92364.3	1.63959	0.116429
I8	Q16	1768.1	MRLC2	O14950	K-R-P-Q-R-A-T-S-N-V-F-A-M-F-D	s20	3332323	856911	2047129	507914	1.6278	0.115591
F2	K17	1563.1	GFAP	P14136	L-G-P-G-T-R-L-S-L-A-R-M-P-P-P	s38	3622935	546632	2272486	240240	1.59426	0.113209
G2	M11	1792.1	RIF1	Q5UIP0	V-N-K-V-R-R-V-S-F-A-D-P-I-Y-Q	s2205	1323870	352272	841329	170430	1.57355	0.111738
G1	M10	1840.2	RDBP	P18615	S-R-R-P-Q-R-K-S-L-Y-E-S-F-V-S	s131	3206938	738835	2077474	530285	1.54367	0.109617
C3	E14	1765.2	NuMA-1	Q14980	K-Q-A-D-R-R-Q-S-M-A-F-S-I-L-N	s2047	3166098	386574	2083178	173486	1.51984	0.107925
H10	O16	1921.3	MgcRacGAP	Q9H0H5	K-K-R-E-K-R-R-S-T-S-R-Q-F-V-D	s185	3834451	2389424	2625516	940938	1.46046	0.103708
E8	K 8	2006.4	condensin2	Q15003	E-R-L-Q-R-R-R-S-R-V-F-D-L-Q-F	s70	3769481	703332	2621829	272225	1.43773	0.102094
F8	M 4	1785.1	PTRF	Q6NZI2	S-R-D-K-L-R-K-S-F-T-P-D-H-V-V	s300	3295309	1137778	2320917	550109	1.41983	0.100823
F10	M 8	1722	RBM3	P98179	Q-G-G-Y-D-R-Y-S-G-G-N-Y-R-D-N	s147	3237586	444811	2320415	208251	1.39526	0.0990784
F11	M 9	1580.9	RBMX	P38159	G-Y-G-G-S-R-D-S-Y-S-S-S-R-S-D	s326	2937783	1050355	2123004	598667	1.38379	0.0982635
H4	O 9	1902.3	HSP90B	P08238	S-T-N-R-R-R-L-S-E-L-L-R-Y-H-T	s452	3619098	653193	2713226	344730	1.33387	0.0947191
H1	O 3	1801.1	DSN1	Q9H410	K-E-T-N-R-R-K-S-L-H-P-I-H-Q-G	s109	3882375	536346	3005766	354787	1.29164	0.0917203
I7	Q15	1690.1	MPHOSPH10	O00566	K-E-S-L-K-R-V-T-F-A-L-P-D-D-A	t332	3965309	1565935	3071833	705008	1.29086	0.0916648
A11	C 2	1794.2	CITRON K	O14578	L-V-S-A-R-R-R-S-D-L-Y-E-S-E-L	s582	2480617	484063	1927327	188866	1.28708	0.0913961
H5	O10	1697	KI-67	P46013	Y-T-T-G-R-R-E-S-V-N-L-G-K-S-E	s374	3716329	599420	3026053	335490	1.22811	0.0872089
C9	G 6	1901.3	C19orf21	Q8IVT2	R-R-E-R-G-R-P-S-L-Y-V-Q-R-D-I	s348	3517290	450087	2867274	217539	1.2267	0.0871088
H11	O17	1615.1	DDX3	O00571	R-S-K-S-S-R-F-S-G-G-F-G-A-R-D	s594	4277874	2383177	3536714	849450	1.20956	0.0858917
E1	I11	1791	Septin1	Q8WYJ6	P-V-R-G-R-R-Y-S-W-G-T-V-E-V-E	s248	2865937	485999	2436606	193923	1.1762	0.0835227
D2	G10	1876.3	CDCA5	Q96FF9	P-R-R-S-P-R-I-S-F-F-L-E-K-E-N	s83	2642813	342335	2300706	244807	1.1487	0.0815696
I2	O20	1835.2	Nlp	Q942I6	Q-G-Y-R-E-R-L-S-L-L-R-S-E-V-E	s448	3771758	686971	3416891	427103	1.10386	0.0783855
I4	Q 6	1777.3	SH2D4A	Q9H788	R-E-D-Y-K-R-L-S-L-G-A-Q-K-G-R	s261	4177114	835597	4044639	710425	1.03275	0.0733364
I5	Q 8	1745.2	SSH3	Q9Y5B9	S-R-L-Q-R-R-Q-S-F-A-V-L-R-G-A	s37	4094785	1029584	3965298	764098	1.03266	0.0733295
F9	M 7	1811.1	RBM14	Q96PK6	H-S-D-Y-A-R-Y-S-G-S-Y-N-D-Y-L	s649	3082792	1132005	3008427	816002	1.02472	0.0727659
F7	M 3	1877.3	PPHLN1	Q8NEY8	R-D-G-F-R-R-K-S-F-Y-S-S-H-Y-A	s110	3994202	1150824	4013792	821810	0.995119	0.070664
